# Supplementary material for: A systematic review of movement and muscular activity biomarkers to discriminate non-specific chronic low back pain patients from an asymptomatic population
Source: Sci Rep. 2021 Mar 12;11:5850. doi: 10.1038/s41598-021-84034-x (PMC7955136; doi:10.1038/s41598-021-84034-x)
Supplement: Supplementary file 2 — Supplementary Information 2. [file 41598_2021_84034_MOESM2_ESM.xlsx]

## Sheet: Related article
Title
A systematic review of movement and muscular activity biomarkers to discriminate non-specific chronic low back pain patients from an asymptomatic population.
Author names
Florent Moissenet1*, Kevin Rose-Dulcina1, Stéphane Armand1 and Stéphane Genevay2.
Affiliations
1 Kinesiology Laboratory, University of Geneva and Geneva University Hospitals, Geneva, Switzerland.
2 Department of Rheumatology, Geneva University Hospitals, Geneva, Switzerland.

## Sheet: Articles details
Reference	Population								Parameters										Measurement properties
									Type	Variable					Task				Reliability		Validity			Interpretability	Clinical applicability
	Type	Number of subjects	Age (years, mean ± std)	BMI (kg.m-2, mean ± std)	Gender ratio (W/M)	Primary country of origin	Pain level (%, mean ± std)	Disability score (%, mean ± std)		Category	Name	Units	Measurement tool	Region of interest	ICF 2nd level category	Name	Movement constrain	Movement perturbation	Intra-observer reliability	Inter-observer reliability	Content validity	Criterion validity	Construct validity	MDC
Leinonen et al., 2007	Control	22	44.6 +/- 7.8	26.6412	2.14286	Finland	Not available	Not available	Muscular activity	Spatial/intensity	Maximal electromyographic signal	%subMVC	Surface EMG	Biceps brachii	d415	Two-legged standing	Eyes opened/closed	Expected/unexpected sudden upper-limb loading	Not assessed	Not assessed	Moderate [parameter, outcome]	Not assessed	Significant difference p < 0.05 (ANOVA) between groups /intervalC, within interaction expectation x group and expectation x support x group	Not assessed	Good [costly]
Abboud et al. 2014	NSCLBP	46	43.6 +/- 13.3	25.8 +/- 4.3	0.703704	Canada	46.5 +/- 21.5	18.6 +/- 10.6 (ODI)							d740
da Silva et al., 2019	Control2	10	73.0 +/- 7.0	26.0 +/- 4.0	0.5	Canada	Not available	Not available	Muscular activity	Spatial/intensity	Maximal root mean squared electromyographic signal	%MAX	Surface EMG	Biceps femoris	d415	One-legged standing	None	None	Not assessed	Not assessed	Excellent	Not assessed	No significant difference (ANOVA) between groups	Not assessed	Good [costly]
Hemmati et al., 2018									Muscular activity	Spatial/intensity	Integrated root mean squared electromyographic signal	%MAX	Surface EMG	Biceps femoris	d415	Two-legged standing	With and without backward digit span dual task	Expected/unexpected sudden trunk backward bending	Not assessed	Not assessed	Excellent	Not assessed	No significant difference (ANOVA) between groups /expected perturbations No significant difference (ANOVA) between groups /unexpected perturbations	Not assessed	Moderate [costly, complex]
Ahern et al., 1988	Control	40	34.5 +/- 12.1	23.7751	0.666667	USA	Not available	Not available	Movement	Spatial/intensity	Maximal absolute sagittal angle	°	Goniometer	Trunk	d415	Two-legged standing	None	None	Not assessed	Not assessed	Good [population]	Not assessed	No significant difference (Discriminant function analysis) between groups	Not assessed	Excellent
Ahern et al., 1988									Movement	Spatial/intensity	Maximal relative sagittal angle	°	Goniometer	Trunk/pelvis	d415	Trunk forward bending and return (standing)	None	None	Not assessed	Not assessed	Good [population]	Not assessed	86% of subjects correctly grouped, p < 0.0001 (Discriminant function analysis)	Not assessed	Excellent
Kim et al., 2014a	NSCLBP	20	43.7 +/- 9.0	21.3 +/- 2.1	(only women)	South Korea	50.5	30.4 (ODI)	Muscular activity	Spatial/intensity	Maximal root mean squared electromyographic signal	%MVC	Surface EMG	Biceps femoris	d410	Hip extension (lying prone)	10° hip extension	None	Not assessed	Not assessed	Excellent	Not assessed	No significant difference (ANOVA) between groups	Not assessed	Poor [costly, complex, painful]
Kim et al., 2014b	NSCLBP	15	44.3 +/- 10.8	22.3 +/- 3.1	(only women)	South Korea	51.3 +/- 18.4	47.0 +/- 10.2 (ODI)	Muscular activity	Spatial/intensity	Maximal root mean squared electromyographic signal	%MVC	Surface EMG	Biceps femoris	d410	Hip extension (lying prone)	10° hip extension	None	Not assessed	Not assessed	Excellent	Not assessed	Significant difference p = 0.02 (ANOVA) between groups /ipsilateral	Not assessed	Poor [costly, complex, painful]
Larivière et al., 2002									Muscular activity	Spatial/intensity	Maximal electromyographic signal	V	Surface EMG	Biceps femoris	d430	Free forward bending and return (standing)	Weight lifting from the floor (front)	None	Not assessed	Not assessed	Good [population]	Not assessed	No significant difference (ANOVA) between groups	Not assessed	Good [costly]
Larivière et al., 2002									Muscular activity	Spatial/intensity	Maximal electromyographic signal	V	Surface EMG	Biceps femoris	d430	Free forward bending and return (standing)	Weight lifting from the floor (90° right side)	None	Not assessed	Not assessed	Good [population]	Not assessed	No significant difference (ANOVA) between groups	Not assessed	Good [costly]
Leinonen et al., 2000	NSCLBP	19	45.0 +/- 4.3	24.2 +/- 3.7	(only women)	Finland	29.1 +/- 20.3	21.3 +/- 12.8 (ODI)	Muscular activity	Temporal	Muscle activation burst duration	%cycle	Surface EMG	Biceps femoris	d410	Trunk forward bending and return (standing)	None	None	Not assessed	Not assessed	Excellent	Not assessed	Not assessed	Not assessed	Good [costly]
Pirouzo et al., 2006									Muscular activity	Spatial/intensity	Maximal root mean squared electromyographic signal	%MVC	Surface EMG	Biceps femoris	d740	Isometric trunk rotation (standing)	Submaximal voluntary contraction	None	Not assessed	Not assessed	Excellent	Not assessed	Significant difference p < 0.01 (ANOVA) between groups /ipsilateral muscles	Not assessed	Poor [costly, complex, painful]
Pirouzo et al., 2006									Muscular activity	Spatial/intensity	Maximal root mean squared electromyographic signal	%MVC	Surface EMG	Biceps femoris	d740	Isometric trunk rotation (standing)	Submaximal voluntary contraction, arms push-up	None	Not assessed	Not assessed	Excellent	Not assessed	Significant difference p < 0.05 (ANOVA) between groups /contralateral muscles	Not assessed	Poor [costly, complex, painful]
Pirouzo et al., 2006									Muscular activity	Spatial/intensity	Maximal root mean squared electromyographic signal	%MVC	Surface EMG	Biceps femoris	d740	Isometric trunk rotation (standing)	Submaximal voluntary contraction, arms push-up, hips support	None	Not assessed	Not assessed	Excellent	Not assessed	Significant difference p < 0.05 (ANOVA) between groups /ipsi and contralateral muscles	Not assessed	Poor [costly, complex, painful]
Pirouzo et al., 2006									Muscular activity	Spatial/intensity	Maximal root mean squared electromyographic signal	%MVC	Surface EMG	Biceps femoris	d740	Isometric trunk rotation (standing)	Submaximal voluntary contraction, hips support	None	Not assessed	Not assessed	Excellent	Not assessed	Significant difference p < 0.05 (ANOVA) between groups /ipsilateral muscles	Not assessed	Poor [costly, complex, painful]
Hodges, 2001									Muscular activity	Temporal	Muscle activation onset latency	s	Surface EMG	Deltoid	d415	Two-legged standing	None	Expected sudden shoudler flexion or abduction	Not assessed	Not assessed	Moderate [population, parameter]	Not assessed	Not assessed	Not assessed	Moderate [costly, complex]
Lima et al., 2018									Muscular activity	Spatial/intensity	Maximal electromyographic signal	V	Surface EMG	Erector spinae (iliocostalis)	d430	Stairs up	None	None	Not assessed	Not assessed	Excellent	Not assessed	Significant difference p < 0.01 (Fisher exact test) between groups	Not assessed	Good [costly]
Sheeran et al., 2012									Muscular activity	Spatial/intensity	Maximal electromyographic signal	%subMVC	Surface EMG	Erector spinae (iliocostalis) (?)	d410	Trunk forward/backward bending (standing)	Return to vertical	Eyes closed	Not assessed	Not assessed	Good [parameter]	Not assessed	Significant difference p < 0.033 (t test) between groups	Not assessed	Moderate [costly, complex]
Sheeran et al., 2012									Muscular activity	Spatial/intensity	Maximal electromyographic signal	%subMVC	Surface EMG	Erector spinae (iliocostalis) (?)	d410	Trunk forward/backward bending (sitting)	Return to vertical	Eyes closed	Not assessed	Not assessed	Good [parameter]	Not assessed	No significant difference (t test) between groups	Not assessed	Moderate [costly, complex]
Ansari et al., 2018	Control	21	23.5 +/- 2.4	20.1 +/- 3.0	1.1	India	Not available	Not available	Muscular activity	Spatial/intensity	Mean electromyographic signal	%MVC	Surface EMG	Erector spinae (iliocostalis) (L1)	d450	Walking	Constrained speed (treadmill)	None	Not assessed	Not assessed	Moderate [population, instrument]	Not assessed	Significant difference p = 0.021 (ANOVA) between groups	Not assessed	Poor [costly, complex, painful]
Dankaerts et al., 2006a									Muscular activity	Spatial/intensity	Mean electromyographic signal	%subMVC	Surface EMG	Erector spinae (iliocostalis) (L1)	d415	Supported sitting	None	None	Not assessed	Not assessed	Good [population]	Not assessed	Significant difference p = 0.006 (independent t test) between groups	Not assessed	Good [costly]
Dankaerts et al., 2006a									Muscular activity	Spatial/intensity	Mean electromyographic signal	%subMVC	Surface EMG	Erector spinae (iliocostalis) (L1)	d415	Unsupported sitting	None	None	Not assessed	Not assessed	Good [population]	Not assessed	No significant difference (independent t test) between groups	Not assessed	Good [costly]
Dankaerts et al., 2006a									Muscular activity	Spatial/intensity	Ratio between activities of mean electromyographic signal	NA	Surface EMG	Erector spinae (iliocostalis) (L1)	d415	Unsupported/supported sitting	None	None	Not assessed	Not assessed	Good [population]	Not assessed	Significant difference p < 0.001 (independent t test) between groups	Not assessed	Good [costly]
Arendt-Nielsen et al., 1995									Muscular activity	Spatial/intensity	Mean during contralateral swing phase of electromyographic signal	V	Surface EMG	Erector spinae (iliocostalis) (L2)	d450	Walking	Constrained speed (treadmill)	None	Not assessed	Not assessed	Good [population]	Not assessed	Significant difference p < 0.05 (ANOVA) between groups	Not assessed	Good [costly]
Asgari et al., 2015	Control	12	28.0 +/- 4.4	24.5 +/- 3.5	(only men)	Iran	Not available	Not available	Movement	Variability	Mean standard deviation of absolute sagittal angle	°	Passive skin markers and optoelectronic cameras	Trunk	d410	Trunk forward bending and return (standing)	Target to be touched by hands at the knee level	None	Not assessed	Not assessed	Good [population]	Not assessed	No significant difference (ANOVA) between groups	Not assessed	Moderate [costly, complex]
Asgari et al., 2015	NSCLBP	14	31.5 +/- 6.6	23.8 +/- 3.4	(only men)	Iran	< 20.0	Not available	Movement	Variability	Coefficient of variation of absolute sagittal angle	%	Passive skin markers and optoelectronic cameras	Trunk	d410	Trunk forward bending and return (standing)	Target to be touched by hands at the knee level	None	Not assessed	Not assessed	Good [population]	Not assessed	No significant difference (ANOVA) between groups	Not assessed	Moderate [costly, complex]
Asgari et al., 2015									Movement	Variability	Ratio of absolute sagittal angle variance	NA	Passive skin markers and optoelectronic cameras	Trunk	d410	Trunk forward bending and return (standing)	Target to be touched by hands at the knee level	None	Not assessed	Not assessed	Good [population]	Not assessed	No significant difference (ANOVA) between groups	Not assessed	Moderate [costly, complex]
Asgari et al., 2015									Movement	Variability	Short-term Lyapunov exponent of absolute sagittal angle	NA	Passive skin markers and optoelectronic cameras	Trunk	d410	Trunk forward bending and return (standing)	Target to be touched by hands at the knee level	None	Not assessed	Not assessed	Good [population]	Not assessed	No significant difference (ANOVA) between groups	Not assessed	Moderate [costly, complex]
Asgari et al., 2015									Movement	Variability	Long-term Lyapunov exponent absolute sagittal angle	NA	Passive skin markers and optoelectronic cameras	Trunk	d410	Trunk forward bending and return (standing)	Target to be touched by hands at the knee level	None	Not assessed	Not assessed	Good [population]	Not assessed	Significant difference p = 0.03 (ANOVA) between groups	Not assessed	Moderate [costly, complex]
Asgari et al., 2015									Movement	Variability	Maximal Floquet multiplier of absolute sagittal angle	NA	Passive skin markers and optoelectronic cameras	Trunk	d410	Trunk forward bending and return (standing)	Target to be touched by hands at the knee level	None	Not assessed	Not assessed	Moderate [population, parameter]	Not assessed	No significant difference (MANOVA) between groups	Not assessed	Moderate [costly, complex]
Asgari et al., 2017	Control	14	23.2 +/- 2.0	22.4 +/- 2.4	(only men)	Iran	Not available	Not available	Movement	Variability	Maximal finite-time Lyapunov exponent relative sagittal angle	NA	Passive skin markers and optoelectronic cameras	Trunk/pelvis	d430	Free forward bending and return (standing)	Weight lifting from the floor (front)	None	Not assessed	Not assessed	Good [population]	Not assessed	No significant difference (ANOVA) between groups	Not assessed	Moderate [costly, complex]
Asgari et al., 2017	NSCLBP	14	25.3 +/- 3.5	24.2 +/- 3.0	(only men)	Iran	Not available	Not available	Movement	Variability	Maximal finite-time Lyapunov exponent relative frontal angle	NA	Passive skin markers and optoelectronic cameras	Trunk/pelvis	d430	Free forward bending and return (standing)	Weight lifting from the floor (front)	None	Not assessed	Not assessed	Good [population]	Not assessed	No significant difference (ANOVA) between groups	Not assessed	Moderate [costly, complex]
Asgari et al., 2017									Movement	Variability	Maximal finite-time Lyapunov exponent relative transversal angle	NA	Passive skin markers and optoelectronic cameras	Trunk/pelvis	d430	Free forward bending and return (standing)	Weight lifting from the floor (front)	None	Not assessed	Not assessed	Good [population]	Not assessed	No significant difference (ANOVA) between groups	Not assessed	Moderate [costly, complex]
Asgari et al., 2017									Movement	Variability	Maximal finite-time Lyapunov exponent relative sagittal angle	NA	Passive skin markers and optoelectronic cameras	Hip	d430	Free forward bending and return (standing)	Weight lifting from the floor (front)	None	Not assessed	Not assessed	Good [population]	Not assessed	No significant difference (ANOVA) between groups	Not assessed	Moderate [costly, complex]
Asgari et al., 2017									Movement	Variability	Maximal finite-time Lyapunov exponent relative frontal angle	NA	Passive skin markers and optoelectronic cameras	Hip	d430	Free forward bending and return (standing)	Weight lifting from the floor (front)	None	Not assessed	Not assessed	Good [population]	Not assessed	Significant difference p = 0.04 (ANOVA) between groups	Not assessed	Moderate [costly, complex]
Asgari et al., 2017									Movement	Variability	Maximal finite-time Lyapunov exponent relative transversal angle	NA	Passive skin markers and optoelectronic cameras	Hip	d430	Free forward bending and return (standing)	Weight lifting from the floor (front)	None	Not assessed	Not assessed	Good [population]	Not assessed	Significant difference p < 0.01 (ANOVA) between groups	Not assessed	Moderate [costly, complex]
Asgari et al., 2017									Movement	Variability	Maximal finite-time Lyapunov exponent relative sagittal angle	NA	Passive skin markers and optoelectronic cameras	Knee	d430	Free forward bending and return (standing)	Weight lifting from the floor (front)	None	Not assessed	Not assessed	Moderate [population, parameter]	Not assessed	No significant difference (ANOVA) between groups	Not assessed	Moderate [costly, complex]
Asgari et al., 2017									Movement	Variability	Maximal finite-time Lyapunov exponent relative frontal angle	NA	Passive skin markers and optoelectronic cameras	Knee	d430	Free forward bending and return (standing)	Weight lifting from the floor (front)	None	Not assessed	Not assessed	Moderate [population, parameter]	Not assessed	No significant difference (ANOVA) between groups	Not assessed	Moderate [costly, complex]
Asgari et al., 2017									Movement	Variability	Maximal finite-time Lyapunov exponent relative transversal angle	NA	Passive skin markers and optoelectronic cameras	Knee	d430	Free forward bending and return (standing)	Weight lifting from the floor (front)	None	Not assessed	Not assessed	Moderate [population, parameter]	Not assessed	No significant difference (ANOVA) between groups	Not assessed	Moderate [costly, complex]
Asgari et al., 2017									Movement	Variability	Maximal finite-time Lyapunov exponent relative sagittal angle	NA	Passive skin markers and optoelectronic cameras	Ankle	d430	Free forward bending and return (standing)	Weight lifting from the floor (front)	None	Not assessed	Not assessed	Moderate [population, parameter]	Not assessed	No significant difference (ANOVA) between groups	Not assessed	Moderate [costly, complex]
Asgari et al., 2017									Movement	Variability	Maximal finite-time Lyapunov exponent relative frontal angle	NA	Passive skin markers and optoelectronic cameras	Ankle	d430	Free forward bending and return (standing)	Weight lifting from the floor (front)	None	Not assessed	Not assessed	Moderate [population, parameter]	Not assessed	No significant difference (ANOVA) between groups	Not assessed	Moderate [costly, complex]
Asgari et al., 2017									Movement	Variability	Maximal finite-time Lyapunov exponent relative transversal angle	NA	Passive skin markers and optoelectronic cameras	Ankle	d430	Free forward bending and return (standing)	Weight lifting from the floor (front)	None	Not assessed	Not assessed	Moderate [population, parameter]	Not assessed	No significant difference (ANOVA) between groups	Not assessed	Moderate [costly, complex]
Arendt-Nielsen et al., 1995									Muscular activity	Spatial/intensity	Mean during ipsilateral swing phase of electromyographic signal	V	Surface EMG	Erector spinae (iliocostalis) (L2)	d450	Walking	Constrained speed (treadmill)	None	Not assessed	Not assessed	Good [population]	Not assessed	Significant difference p < 0.05 (ANOVA) between groups	Not assessed	Good [costly]
Arendt-Nielsen et al., 1995	Control	10	41.5	Not reported	1	Denmark	Not available	Not available	Muscular activity	Spatial/intensity	Mean electromyographic signal	V	Surface EMG	Erector spinae (iliocostalis) (L2)	d450	Walking	Constrained speed (treadmill)	None	Not assessed	Not assessed	Good [population]	Not assessed	Significant difference p < 0.05 (ANOVA) between groups	Not assessed	Good [costly]
Arendt-Nielsen et al., 1995									Muscular activity	Coordination	Ratio right/left of mean electromyographic signal	NA	Surface EMG	Erector spinae (iliocostalis) (L2)	d450	Walking	Constrained speed (treadmill)	None	Not assessed	Not assessed	Good [population]	Not assessed	No significant difference (ANOVA) between groups	Not assessed	Good [costly]
Bourigua et al., 2014									Movement	Spatial/intensity	Absolute frontal angular velocity	°.s-1	Passive skin markers and optoelectronic cameras	Trunk	d415	Trunk lateral bending and return (standing)	None	None	Not assessed	Not assessed	Good [population]	Not assessed	Significant difference p < 0.001 (ANOVA) between groups	Not assessed	Moderate [costly, complex]
Bourigua et al., 2014									Movement	Spatial/intensity	Absolute sagittal angular velocity	°.s-1	Passive skin markers and optoelectronic cameras	Trunk	d415	Trunk forward bending and return (standing)	None	None	Not assessed	Not assessed	Good [population]	Not assessed	Significant difference p < 0.001 (ANOVA) between groups	Not assessed	Moderate [costly, complex]
Bourigua et al., 2014									Movement	Spatial/intensity	Absolute transversal angular velocity	°.s-1	Passive skin markers and optoelectronic cameras	Trunk	d415	Trunk rotation and return (standing)	None	None	Not assessed	Not assessed	Good [population]	Not assessed	Significant difference p < 0.001 (ANOVA) between groups	Not assessed	Moderate [costly, complex]
Bourigua et al., 2014									Movement	Spatial/intensity	Frontal range of motion	°	Passive skin markers and optoelectronic cameras	Trunk	d415	Trunk forward bending and return (standing)	None	None	Not assessed	Not assessed	Good [population]	Not assessed	Significant difference p < 0.001 (ANOVA) between groups	Not assessed	Moderate [costly, complex]
Bourigua et al., 2014	NSCLBP	49	39.3 +/- 8.5	25.2 +/- 4.4	0.75	France	Not available	Not available	Movement	Spatial/intensity	Maximal absolute frontal angle	°	Passive skin markers and optoelectronic cameras	Trunk	d415	Two-legged standing	None	None	Not assessed	Not assessed	Good [population]	Not assessed	No significant difference (ANOVA) between groups	Not assessed	Moderate [costly, complex]
Bourigua et al., 2014	Control	33	37.2 +/- 8.7	24.8 +/- 5.0	1.35714	France	Not available	Not available	Movement	Spatial/intensity	Maximal absolute sagittal angle	°	Passive skin markers and optoelectronic cameras	Trunk	d415	Two-legged standing	None	None	Not assessed	Not assessed	Good [population]	Not assessed	Significant difference p = 0.013 (ANOVA) between groups	Not assessed	Moderate [costly, complex]
Bourigua et al., 2014									Movement	Spatial/intensity	Maximal absolute transversal angle	°	Passive skin markers and optoelectronic cameras	Trunk	d415	Two-legged standing	None	None	Not assessed	Not assessed	Good [population]	Not assessed	No significant difference (ANOVA) between groups	Not assessed	Moderate [costly, complex]
Bourigua et al., 2014									Movement	Spatial/intensity	Sagittal range of motion	°	Passive skin markers and optoelectronic cameras	Trunk	d415	Trunk forward bending and return (standing)	None	None	Not assessed	Not assessed	Good [population]	Not assessed	Significant difference p < 0.001 (ANOVA) between groups	Not assessed	Moderate [costly, complex]
Bourigua et al., 2014									Movement	Spatial/intensity	Transversal range of motion	°	Passive skin markers and optoelectronic cameras	Trunk	d415	Trunk rotation and return (standing)	None	None	Not assessed	Not assessed	Good [population]	Not assessed	Significant difference p < 0.001 (ANOVA) between groups	Not assessed	Moderate [costly, complex]
Chehrehrazi et al., 2017									Movement	Variability	Standard deviation along the goal equivalent manifold	NA	Passive skin markers and optoelectronic cameras	Trunk	d410	Trunk forward bending and return (standing)	High and low constrained pace	None	Not assessed	Not assessed	Good [population]	Not assessed	No significant difference (ANOVA) between groups	Not assessed	Moderate [costly, complex]
Chehrehrazi et al., 2017									Movement	Variability	Standard deviation perpendicular to the goal equivalent manifold	NA	Passive skin markers and optoelectronic cameras	Trunk	d410	Trunk forward bending and return (standing)	High and low constrained pace	None	Not assessed	Not assessed	Good [population]	Not assessed	No significant difference (ANOVA) between groups	Not assessed	Moderate [costly, complex]
Chehrehrazi et al., 2017	Control	22	27.4 +/- 5.1	23.5 +/- 3.5	(only men)	Iran	Not available	Not available	Movement	Spatial/intensity	Sagittal range of motion	°	Passive skin markers and optoelectronic cameras	Trunk	d410	Trunk forward bending and return (standing)	High and low constrained pace	None	Not assessed	Not assessed	Good [population]	Not assessed	No significant difference (ANOVA) between groups	Not assessed	Moderate [costly, complex]
Chehrehrazi et al., 2017	NSCLBP	22	23.9 +/- 3.3	30.2 +/- 6.1	(only men)	Iran	< 20.0	Not available	Movement	Spatial/intensity	Sagittal angular velocity	°.s-1	Passive skin markers and optoelectronic cameras	Trunk	d410	Trunk forward bending and return (standing)	High and low constrained pace	None	Not assessed	Not assessed	Good [population]	Not assessed	No significant difference (ANOVA) between groups	Not assessed	Moderate [costly, complex]
Christe et al., 2016	Control	11	36.7 +/- 5.4	22.9 +/- 3.8	0.833333	Switzerland	Not available	Not available	Movement	Spatial/intensity	Maximal relative sagittal angle	°	Passive skin markers and optoelectronic cameras	Lower lumbar/pelvis	d410	Sit to stand	None	None	Not assessed	Not assessed	Excellent	Not assessed	- Extension peak significantly different p = 0.007 (Mann-Whitney U test) between groups	Not assessed	Moderate [costly, complex]
Christe et al., 2016	NSCLBP	10	38.2 +/- 6.7	21.9 +/- 1.7	1	Switzerland	40.0 +/- 21.0	23.4 +/- 10.0 (ODI)	Movement	Spatial/intensity	Maximal relative sagittal angle	°	Passive skin markers and optoelectronic cameras	Upper/lower lumbar	d410	Sit to stand	None	None	Not assessed	Not assessed	Excellent	Not assessed	- Flexion peak significantly different p = 0.02 (Mann-Whitney U test) between groups - Amplitude significantly different p = 0.005 (Mann-Whitney U test) between groups	Not assessed	Moderate [costly, complex]
Christe et al., 2016									Movement	Spatial/intensity	Maximal relative sagittal angle	°	Passive skin markers and optoelectronic cameras	Upper/lower trunk	d410	Sit to stand	None	None	Not assessed	Not assessed	Excellent	Not assessed	- Amplitude significantly different p = 0.04 (Mann-Whitney U test) between groups	Not assessed	Moderate [costly, complex]
Christe et al., 2016									Movement	Spatial/intensity	Relative sagittal angular velocity	°.s-1	Passive skin markers and optoelectronic cameras	Lower lumbar/pelvis	d410	Sit to stand	None	None	Not assessed	Not assessed	Excellent	Not assessed	- Extension peak significantly different p = 0.008 (Mann-Whitney U test) between groups - Amplitude significantly different p = 0.04 (Mann-Whitney U test) between groups	Not assessed	Moderate [costly, complex]
Christe et al., 2016									Movement	Spatial/intensity	Relative sagittal angular velocity	°.s-1	Passive skin markers and optoelectronic cameras	Upper/lower lumbar	d410	Sit to stand	None	None	Not assessed	Not assessed	Excellent	Not assessed	- Extension peak significantly different p = 0.01 (Mann-Whitney U test) between groups	Not assessed	Moderate [costly, complex]
Christe et al., 2016									Movement	Spatial/intensity	Relative sagittal angular velocity	°.s-1	Passive skin markers and optoelectronic cameras	Upper/lower trunk	d410	Sit to stand	None	None	Not assessed	Not assessed	Excellent	Not assessed	- Flexion peak significantly different p = 0.02 (Mann-Whitney U test) between groups	Not assessed	Moderate [costly, complex]
Christe et al., 2017	Control	11	36.7 +/- 5.4	22.9 +/- 3.8	0.833333	Switzerland	Not available	Not available	Movement	Spatial/intensity	Maximal relative frontal angle	°	Passive skin markers and optoelectronic cameras	Upper trunk/lower trunk	d450	Walking	None	None	Not assessed	Not assessed	Excellent	Not assessed	No significant difference (Mann-Whitney U test) between groups	Not assessed	Moderate [costly, complex]
Christe et al., 2017	NSCLBP	10	38.7 +/- 7.2	22.3 +/- 1.6	0.666667	Switzerland	37.0 +/- 20.0	24.0 +/- 9.8 (ODI)	Movement	Spatial/intensity	Minimal relative frontal angle	°	Passive skin markers and optoelectronic cameras	Upper trunk/lower trunk	d450	Walking	None	None	Not assessed	Not assessed	Excellent	Not assessed	No significant difference (Mann-Whitney U test) between groups	Not assessed	Moderate [costly, complex]
Christe et al., 2017									Movement	Spatial/intensity	Frontal range of motion	°	Passive skin markers and optoelectronic cameras	Upper trunk/lower trunk	d450	Walking	None	None	Not assessed	Not assessed	Excellent	Not assessed	No significant difference (Mann-Whitney U test) between groups	Not assessed	Moderate [costly, complex]
Christe et al., 2017									Movement	Spatial/intensity	Maximal relative transversal angle	°	Passive skin markers and optoelectronic cameras	Upper trunk/lower trunk	d450	Walking	None	None	Not assessed	Not assessed	Excellent	Not assessed	No significant difference (Mann-Whitney U test) between groups	Not assessed	Moderate [costly, complex]
Christe et al., 2017									Movement	Spatial/intensity	Minimal relative transversal angle	°	Passive skin markers and optoelectronic cameras	Upper trunk/lower trunk	d450	Walking	None	None	Not assessed	Not assessed	Excellent	Not assessed	No significant difference (Mann-Whitney U test) between groups	Not assessed	Moderate [costly, complex]
Christe et al., 2017									Movement	Spatial/intensity	Transversal range of motion	°	Passive skin markers and optoelectronic cameras	Upper trunk/lower trunk	d450	Walking	None	None	Not assessed	Not assessed	Excellent	Not assessed	No significant difference (Mann-Whitney U test) between groups	Not assessed	Moderate [costly, complex]
Christe et al., 2017									Movement	Spatial/intensity	Maximal relative frontal angle	°	Passive skin markers and optoelectronic cameras	Lower trunk/upper lumbar	d450	Walking	None	None	Not assessed	Not assessed	Excellent	Not assessed	No significant difference (Mann-Whitney U test) between groups	Not assessed	Moderate [costly, complex]
Christe et al., 2017									Movement	Spatial/intensity	Minimal relative frontal angle	°	Passive skin markers and optoelectronic cameras	Lower trunk/upper lumbar	d450	Walking	None	None	Not assessed	Not assessed	Excellent	Not assessed	No significant difference (Mann-Whitney U test) between groups	Not assessed	Moderate [costly, complex]
Christe et al., 2017									Movement	Spatial/intensity	Frontal range of motion	°	Passive skin markers and optoelectronic cameras	Lower trunk/upper lumbar	d450	Walking	None	None	Not assessed	Not assessed	Excellent	Not assessed	No significant difference (Mann-Whitney U test) between groups	Not assessed	Moderate [costly, complex]
Christe et al., 2017									Movement	Spatial/intensity	Maximal relative transversal angle	°	Passive skin markers and optoelectronic cameras	Lower trunk/upper lumbar	d450	Walking	None	None	Not assessed	Not assessed	Excellent	Not assessed	Significant difference p = 0.02 (Mann-Whitney U test) between groups	Not assessed	Moderate [costly, complex]
Christe et al., 2017									Movement	Spatial/intensity	Minimal relative transversal angle	°	Passive skin markers and optoelectronic cameras	Lower trunk/upper lumbar	d450	Walking	None	None	Not assessed	Not assessed	Excellent	Not assessed	No significant difference (Mann-Whitney U test) between groups	Not assessed	Moderate [costly, complex]
Christe et al., 2017									Movement	Spatial/intensity	Transversal range of motion	°	Passive skin markers and optoelectronic cameras	Lower trunk/upper lumbar	d450	Walking	None	None	Not assessed	Not assessed	Excellent	Not assessed	No significant difference (Mann-Whitney U test) between groups	Not assessed	Moderate [costly, complex]
Christe et al., 2017									Movement	Spatial/intensity	Maximal relative frontal angle		Passive skin markers and optoelectronic cameras	Upper lumbar/lower lumbar	d450	Walking	None	None	Not assessed	Not assessed	Excellent	Not assessed	No significant difference (Mann-Whitney U test) between groups	Not assessed	Moderate [costly, complex]
Christe et al., 2017									Movement	Spatial/intensity	Minimal relative frontal angle		Passive skin markers and optoelectronic cameras	Upper lumbar/lower lumbar	d450	Walking	None	None	Not assessed	Not assessed	Excellent	Not assessed	No significant difference (Mann-Whitney U test) between groups	Not assessed	Moderate [costly, complex]
Christe et al., 2017									Movement	Spatial/intensity	Frontal range of motion		Passive skin markers and optoelectronic cameras	Upper lumbar/lower lumbar	d450	Walking	None	None	Not assessed	Not assessed	Excellent	Not assessed	No significant difference (Mann-Whitney U test) between groups	Not assessed	Moderate [costly, complex]
Christe et al., 2017									Movement	Spatial/intensity	Maximal relative transversal angle		Passive skin markers and optoelectronic cameras	Upper lumbar/lower lumbar	d450	Walking	None	None	Not assessed	Not assessed	Excellent	Not assessed	No significant difference (Mann-Whitney U test) between groups	Not assessed	Moderate [costly, complex]
Christe et al., 2017									Movement	Spatial/intensity	Minimal relative transversal angle		Passive skin markers and optoelectronic cameras	Upper lumbar/lower lumbar	d450	Walking	None	None	Not assessed	Not assessed	Excellent	Not assessed	No significant difference (Mann-Whitney U test) between groups	Not assessed	Moderate [costly, complex]
Christe et al., 2017									Movement	Spatial/intensity	Transversal range of motion		Passive skin markers and optoelectronic cameras	Upper lumbar/lower lumbar	d450	Walking	None	None	Not assessed	Not assessed	Excellent	Not assessed	No significant difference (Mann-Whitney U test) between groups	Not assessed	Moderate [costly, complex]
Christe et al., 2017									Movement	Spatial/intensity	Maximal relative frontal angle		Passive skin markers and optoelectronic cameras	Lower lumbar/pelvis	d450	Walking	None	None	Not assessed	Not assessed	Excellent	Not assessed	No significant difference (Mann-Whitney U test) between groups	Not assessed	Moderate [costly, complex]
Christe et al., 2017									Movement	Spatial/intensity	Minimal relative frontal angle		Passive skin markers and optoelectronic cameras	Lower lumbar/pelvis	d450	Walking	None	None	Not assessed	Not assessed	Excellent	Not assessed	No significant difference (Mann-Whitney U test) between groups	Not assessed	Moderate [costly, complex]
Christe et al., 2017									Movement	Spatial/intensity	Frontal range of motion		Passive skin markers and optoelectronic cameras	Lower lumbar/pelvis	d450	Walking	None	None	Not assessed	Not assessed	Excellent	Not assessed	Significant difference p = 0.045 (Mann-Whitney U test) between groups	Not assessed	Moderate [costly, complex]
Christe et al., 2017									Movement	Spatial/intensity	Maximal relative transversal angle		Passive skin markers and optoelectronic cameras	Lower lumbar/pelvis	d450	Walking	None	None	Not assessed	Not assessed	Excellent	Not assessed	No significant difference (Mann-Whitney U test) between groups	Not assessed	Moderate [costly, complex]
Christe et al., 2017									Movement	Spatial/intensity	Minimal relative transversal angle		Passive skin markers and optoelectronic cameras	Lower lumbar/pelvis	d450	Walking	None	None	Not assessed	Not assessed	Excellent	Not assessed	No significant difference (Mann-Whitney U test) between groups	Not assessed	Moderate [costly, complex]
Christe et al., 2017									Movement	Spatial/intensity	Transversal range of motion		Passive skin markers and optoelectronic cameras	Lower lumbar/pelvis	d450	Walking	None	None	Not assessed	Not assessed	Excellent	Not assessed	No significant difference (Mann-Whitney U test) between groups	Not assessed	Moderate [costly, complex]
Lima et al., 2018	NSCLBP	40	35.2 +/- 9.3	24.9 +/- 2.9	0.212121	Brazil	59.0 +/- 15.0	36.9 +/- 11.9 (ODI)	Muscular activity	Spatial/intensity	Maximal electromyographic signal	V	Surface EMG	Erector spinae (iliocostalis) (L2)	d430	Free forward bending (standing)	Weight lifting from the floor (front)	None	Not assessed	Not assessed	Excellent	Not assessed	Significant difference p < 0.001 (Fisher exact test) between groups	Not assessed	Good [costly]
Lima et al., 2018									Muscular activity	Spatial/intensity	Maximal electromyographic signal	V	Surface EMG	Erector spinae (iliocostalis) (L2)	d430	Free return forward bending (standing)	Weight lifting from the floor (front)	None	Not assessed	Not assessed	Excellent	Not assessed	Significant difference p < 0.001 (Fisher exact test) between groups	Not assessed	Good [costly]
Lima et al., 2018									Muscular activity	Spatial/intensity	Maximal electromyographic signal	V	Surface EMG	Erector spinae (iliocostalis) (L2)	d430	Stand to sit	None	None	Not assessed	Not assessed	Excellent	Not assessed	Significant difference p < 0.05 (Fisher exact test) between groups	Not assessed	Good [costly]
Lima et al., 2018									Muscular activity	Spatial/intensity	Maximal electromyographic signal	V	Surface EMG	Erector spinae (iliocostalis) (L2)	d430	Two-legged standing	None	None	Not assessed	Not assessed	Excellent	Not assessed	Significant difference p < 0.01 (Fisher exact test) between groups	Not assessed	Good [costly]
Pakzad et al., 2016									Muscular activity	Spatial/intensity	Maximal electromyographic signal	%subMVC	Surface EMG	Erector spinae (iliocostalis) (L2)	d450	Walking	Constrained speed (treadmill)	None	Not assessed	Not assessed	Excellent	Not assessed	Significant difference p < 0.05 (ANOVA) within interaction groups x sub-phase of gait	Not assessed	Good [costly]
da Silva et al., 2019	Control1	10	30.0 +/- 4.0	23.0 +/- 2.0	0.5	Canada	Not available	Not available	Muscular activity	Spatial/intensity	Maximal root mean squared electromyographic signal	%MAX	Surface EMG	Erector spinae (iliocostalis) (L3)	d415	One-legged standing	None	None	Not assessed	Not assessed	Excellent	Not assessed	Significant difference p = 0.01 (ANOVA) between groups	Not assessed	Good [costly]
Larivière et al., 2010									Muscular activity	Spatial/intensity	Electromyographic signal amplitude slope	V.s-1	Surface EMG	Erector spinae (iliocostalis) (L3)	d740	Isometric trunk backward bending (standing)	Submaximal voluntary contraction	None	Not assessed	Not assessed	Good [outcome]	Not assessed	Not assessed (NSCLBP group subdivided in groups and parameters merged)	Not assessed	Moderate [costly, complex]
Larivière et al., 2010									Muscular activity	Frequential	Median frequency slope of the electromyographic signal	Hz.s-1	Surface EMG	Erector spinae (iliocostalis) (L3)	d740	Isometric trunk backward bending (standing)	Submaximal voluntary contraction	None	Not assessed	Not assessed	Good [outcome]	Not assessed	Not assessed (NSCLBP group subdivided in groups and parameters merged)	Not assessed	Moderate [costly, complex]
Larivière et al., 2010									Muscular activity	Variability	Variability of root mean squared electromyographic signal	V	Surface EMG	Erector spinae (iliocostalis) (L3)	d740	Isometric trunk backward bending (standing)	Submaximal voluntary contraction	None	Not assessed	Not assessed	Good [outcome]	Not assessed	Not assessed (NSCLBP group subdivided in groups and parameters merged)	Not assessed	Moderate [costly, complex]
Courbalay et al., 2017	Control	18	32.5 +/- 11.8	24.8418	0.8	Canada	Not available	Not available	Movement	Spatial/intensity	Maximal relative sagittal angle	°	Passive skin markers and optoelectronic cameras	Knee	d430	Free forward bending and return (standing)	Weight lifting from the floor (front)	Unexpected weight	Not assessed	Not assessed	Good [parameter]	Not assessed	No significant difference (ANOVA) between groups	Not assessed	Moderate [costly, complex]
Larivière et al., 2011									Muscular activity	Spatial/intensity	Electromyographic signal amplitude slope	V.s-1	Surface EMG	Erector spinae (iliocostalis) (L3)	d410	Trunk forward bending and return (lying prone)	Return to horizontal, pace imposed by auditive cue	None	Not assessed	Not assessed	Good [outcome]	Not assessed	No significant difference (ANOVA) between groups	Not assessed	Good [costly]
Larivière et al., 2011									Muscular activity	Frequential	Median frequency slope	Hz.s-1	Surface EMG	Erector spinae (iliocostalis) (L3)	d410	Trunk forward bending and return (lying prone)	Return to horizontal, pace imposed by auditive cue	None	Not assessed	Not assessed	Good [outcome]	Not assessed	No significant difference (ANOVA) between groups	Not assessed	Good [costly]
Pirouzo et al., 2006									Muscular activity	Spatial/intensity	Maximal root mean squared electromyographic signal	%MVC	Surface EMG	Erector spinae (longissimus)	d740	Isometric trunk rotation (standing)	Submaximal voluntary contraction	None	Not assessed	Not assessed	Excellent	Not assessed	No significant difference (ANOVA)	Not assessed	Poor [costly, complex, painful]
Pirouzo et al., 2006									Muscular activity	Spatial/intensity	Maximal root mean squared electromyographic signal	%MVC	Surface EMG	Erector spinae (longissimus)	d740	Isometric trunk rotation (standing)	Submaximal voluntary contraction, arms push-up	None	Not assessed	Not assessed	Excellent	Not assessed	No significant difference (ANOVA)	Not assessed	Poor [costly, complex, painful]
Pirouzo et al., 2006									Muscular activity	Spatial/intensity	Maximal root mean squared electromyographic signal	%MVC	Surface EMG	Erector spinae (longissimus)	d740	Isometric trunk rotation (standing)	Submaximal voluntary contraction, arms push-up, hips support	None	Not assessed	Not assessed	Excellent	Not assessed	Significant difference p < 0.05 (ANOVA) between groups /ipsi and contralateral muscles	Not assessed	Poor [costly, complex, painful]
Pirouzo et al., 2006									Muscular activity	Spatial/intensity	Maximal root mean squared electromyographic signal	%MVC	Surface EMG	Erector spinae (longissimus)	d740	Isometric trunk rotation (standing)	Submaximal voluntary contraction, hips support	None	Not assessed	Not assessed	Excellent	Not assessed	No significant difference (ANOVA)	Not assessed	Poor [costly, complex, painful]
Ringheim et al., 2019									Muscular activity	Frequential	Initial median frequency of the electromyographic signal	Hz	126-electrode matrix	Erector spinae (longissimus)	d740	Isometric trunk backward bending (sitting)	None	None	Not assessed	Not assessed	Good [parameter]	Not assessed	Significant difference p < 0.01 (Mann-Whitney U test) between groups	Not assessed	Good [costly]
Ringheim et al., 2019									Muscular activity	Spatial/intensity	Initial root mean squared electromyographic signal	V	126-electrode matrix	Erector spinae (longissimus)	d740	Isometric trunk backward bending (sitting)	None	None	Not assessed	Not assessed	Good [parameter]	Not assessed	Significant difference p < 0.01 (Mann-Whitney U test) between groups	Not assessed	Good [costly]
Ringheim et al., 2019									Muscular activity	Variability	Temporal coefficient of variation of the electromyographic signal	%	126-electrode matrix	Erector spinae (longissimus)	d740	Isometric trunk backward bending (sitting)	None	None	Not assessed	Not assessed	Good [parameter]	Not assessed	Significant difference p < 0.05 (Mann-Whitney U test) between groups	Not assessed	Good [costly]
Ringheim et al., 2019									Muscular activity	Spatial/intensity	Initial root mean squared electromyographic signal	%MVC	126-electrode matrix	Erector spinae (longissimus)	d740	Isometric trunk backward bending (sitting)	None	None	Not assessed	Not assessed	Good [parameter]	Not assessed	Significant difference p < 0.05 (Mann-Whitney U test) between groups	Not assessed	Poor [costly, complex, painful]
Ringheim et al., 2019									Muscular activity	Spatial/intensity	Root mean squared electromyographic signal slope	V.s-1	126-electrode matrix	Erector spinae (longissimus)	d740	Isometric trunk backward bending (sitting)	None	None	Not assessed	Not assessed	Good [parameter]	Not assessed	No significant difference (Mann-Whitney U test) between groups	Not assessed	Good [costly]
Ringheim et al., 2019									Muscular activity	Spatial/intensity	Root mean squared electromyographic signal slope	%MVC.s-1	126-electrode matrix	Erector spinae (longissimus)	d740	Isometric trunk backward bending (sitting)	None	None	Not assessed	Not assessed	Good [parameter]	Not assessed	No significant difference (Mann-Whitney U test) between groups	Not assessed	Poor [costly, complex, painful]
Ringheim et al., 2019									Muscular activity	Frequential	Median frequency slope of the electromyographic signal	Hz.s-1	126-electrode matrix	Erector spinae (longissimus)	d740	Isometric trunk backward bending (sitting)	None	None	Not assessed	Not assessed	Good [parameter]	Not assessed	No significant difference (Mann-Whitney U test) between groups	Not assessed	Good [costly]
Ringheim et al., 2019									Muscular activity	Variability	Spatial coefficient of variation of the electromyographic signal	%	126-electrode matrix	Erector spinae (longissimus)	d740	Isometric trunk backward bending (sitting)	None	None	Not assessed	Not assessed	Good [parameter]	Not assessed	No significant difference (Mann-Whitney U test) between groups	Not assessed	Good [costly]
Ringheim et al., 2019									Muscular activity	Variability	Correlation coefficient between root mean squared electromyographic signals of different epochs	NA	126-electrode matrix	Erector spinae (longissimus)	d740	Isometric trunk backward bending (sitting)	None	None	Not assessed	Not assessed	Good [parameter]	Not assessed	No significant difference (Mann-Whitney U test) between groups	Not assessed	Good [costly]
Ringheim et al., 2019									Muscular activity	Coordination	Alternating activation right/left frequency of the electromyographic signal	Hz	126-electrode matrix	Erector spinae (longissimus)	d740	Isometric trunk backward bending (sitting)	None	None	Not assessed	Not assessed	Good [parameter]	Not assessed	No significant difference (Mann-Whitney U test) between groups	Not assessed	Good [costly]
Jacobs et al., 2011	Control	21	33	23.5294	1.625	USA	0	0.0 +/- 0.0 (RMDQ)	Muscular activity	Spatial/intensity	Maximal electromyographic signal	%MAX	Surface EMG	Erector spinae (longissimus) (L1 and L3)	d415	Two-legged standing	None	Unexpected sudden supporting platform translation (12 directions)	Not assessed	Not assessed	Excellent	Not assessed	Significant difference p < 0.01 (Mann-Whitney U test) between groups /late response to perturbation	Not assessed	Moderate [costly, complex]
Jacobs et al., 2016	Control	13	35	24.677	2.25	USA	0	Not available	Muscular activity	Temporal	Muscle activation onset latency	s	Surface EMG	Erector spinae (longissimus) (L1 and L3)	d415	Two-legged standing	None	Unexpected sudden supporting platform rotation (sagittal up/down)	Not assessed	Not assessed	Good [population]	Not assessed	Significant difference p = 0.022 (ANOVA) between groups /left	Not assessed	Good [costly]
Hubley and Vezina, 2002									Muscular activity	Spatial/intensity	Weights of a principal component analysis of electromyographic signal	NA	Surface EMG	Erector spinae (longissimus) (L1 to L2)	d410	Hip flexion (lying supine)	90° flexion, pace imposed by auditive cue	None	Not assessed	Not assessed	Moderate [parameter, outcome]	Not assessed	No significant difference (ANOVA) between groups	Not assessed	Moderate [costly, complex]
Abboud et al. 2014	Control	23	37.8 +/- 10.3	22.9 +/- 2.9	0.769231	Canada	Not available	Not available	Muscular activity	Spatial/intensity	Maximal electromyographic centroid displacement	m	64-electrode matrix EMG	Erector spinae (longissimus) (L1 to L5)	d740	Isometric trunk backward bending (lying prone)	None	None	Not assessed	Not assessed	Excellent	Not assessed	Significant difference p = 0.048 (ANOVA) between groups /right Significant difference p = 0.003 (ANOVA) between groups /left	Not assessed	Moderate [costly, complex]
Ambroz et al., 2000	Control	30	41.1 +/- 7.3	30.1 +/- 4.4	0.363636	USA	Not available	Not available	Muscular activity	Spatial/intensity	Maximal electromyographic signal	V	Surface EMG	Erector spinae (longissimus) (L1 to L5)	d415	Two-legged standing	None	None	Significant difference p = 0.15 (paired t test) in control group	Not assessed	Good [population]	Not assessed	Significant difference p = 0.00001 (paired t test) between groups	Not assessed	Good [costly]
Ambroz et al., 2000	NSCLBP	30	40.9 +/- 8.2	29.4 +/- 5.2	0.363636	USA	Not available	Not available	Muscular activity	Spatial/intensity	Ratio in flexion/extension of maximal mean electromyographic signal	NA	Surface EMG	Erector spinae (longissimus) (L1 to L5)	d415	Trunk forward bending and return (standing)	None	None	Significant difference p = 0.21 (paired t test) in control group	Not assessed	Good [population]	Not assessed	Significant difference p = 0.00001 (paired t test) between groups	Not assessed	Good [costly]
Healey et al., 2005	Control	11	30.5 +/- 9.7	23.9347	Not reported	United Kingdom	Not available	Not available	Muscular activity	Spatial/intensity	Mean electromyographic signal	%subMVC	Surface EMG	Erector spinae (longissimus) (L1 to L5)	d415	Lying (side)	None	None	Not assessed	Not assessed	Good [population]	Not assessed	Significant difference p < 0.05 (Mann-Whitney U test) between groups	Not assessed	Good [costly]
Healey et al., 2005	NSCLBP	11	33.0 +/- 12.2	25.6558	Not reported	United Kingdom	38.0 +/- 10.0	25.4 +/- 14.2 (RMDQ)	Muscular activity	Spatial/intensity	Mean electromyographic signal	%subMVC	Surface EMG	Erector spinae (longissimus) (L1 to L5)	d415	Lying (supine)	50° gravity inversion	None	Not assessed	Not assessed	Good [population]	Not assessed	Significant difference p < 0.05 (Mann-Whitney U test) between groups	Not assessed	Good [costly]
Healey et al., 2005									Muscular activity	Spatial/intensity	Mean electromyographic signal	%subMVC	Surface EMG	Erector spinae (longissimus) (L1 to L5)	d415	Lying (supine)	Imposed spinal hyperextension	None	Not assessed	Not assessed	Good [population]	Not assessed	Significant difference p < 0.05 (Mann-Whitney U test) between groups	Not assessed	Good [costly]
Healey et al., 2005									Muscular activity	Spatial/intensity	Mean electromyographic signal	%subMVC	Surface EMG	Erector spinae (longissimus) (L1 to L5)	d415	Supported sitting	None	None	Not assessed	Not assessed	Good [population]	Not assessed	Significant difference p < 0.05 (Mann-Whitney U test) between groups	Not assessed	Good [costly]
Dankaerts et al., 2004									Muscular activity	Spatial/intensity	Maximal electromyographic signal	V	Surface EMG	Erector spinae (longissimus) (L1)	d740	Isometric crossed curl-up (lying supine)	Maximal voluntary contraction	None	control: ICC = 0.46, SEM = 27% NSCLBP: ICC = 0.72, SEM = 15%	Not assessed	Excellent	Not assessed	Not assessed	Not assessed	Moderate [costly, painful]
Dankaerts et al., 2004									Muscular activity	Spatial/intensity	Maximal electromyographic signal	V	Surface EMG	Erector spinae (longissimus) (L1)	d740	Isometric crossed curl-up (lying supine)	Maximal voluntary contraction	None	control: ICC = 0.52, SEM = 24% NSCLBP: ICC = 0.71, SEM = 15%	Not assessed	Excellent	Not assessed	Not assessed	Not assessed	Moderate [costly, painful]
Dankaerts et al., 2004									Muscular activity	Spatial/intensity	Maximal electromyographic signal	V	Surface EMG	Erector spinae (longissimus) (L1)	d740	Isometric double leg raise (crook lying prone)	None	None	control: ICC = 0.89, SEM = 7% NSCLBP: ICC = 0.89, SEM = 7%	Not assessed	Excellent	Not assessed	Not assessed	Not assessed	Good [costly]
Dankaerts et al., 2004									Muscular activity	Spatial/intensity	Maximal electromyographic signal	V	Surface EMG	Erector spinae (longissimus) (L1)	d740	Isometric double leg raise (crook lying prone)	None	None	control: ICC = 0.80, SEM = 10% NSCLBP: ICC = 0.89, SEM = 6%	Not assessed	Excellent	Not assessed	Not assessed	Not assessed	Good [costly]
Kim et al., 2014a									Muscular activity	Spatial/intensity	Maximal root mean squared electromyographic signal	%subMVC	Surface EMG	Erector spinae (longissimus) (L1)	d410	Hip extension (lying prone)	10° hip extension	None	Not assessed	Not assessed	Excellent	Not assessed	Significant difference p < 0.05 (ANOVA) between groups /contralateral Significant difference p < 0.05 (ANOVA) between groups /ipsilateral	Not assessed	Good [costly]
Kim et al., 2014b									Muscular activity	Spatial/intensity	Maximal root mean squared electromyographic signal	%subMVC	Surface EMG	Erector spinae (longissimus) (L1)	d410	Hip extension (lying prone)	10° hip extension	None	Not assessed	Not assessed	Excellent	Not assessed	Significant difference p < 0.01 (ANOVA) between groups /contralateral Significant difference p < 0.01 (ANOVA) between groups /ipsilateral	Not assessed	Good [costly]
Larivière et al., 2002									Muscular activity	Spatial/intensity	Maximal electromyographic signal	V	Surface EMG	Erector spinae (longissimus) (L1)	d430	Free forward bending and return (standing)	Weight lifting from the floor (front)	None	Not assessed	Not assessed	Good [population]	Not assessed	Significant difference p < 0.05 (ANOVA) between groups /left /lowering	Not assessed	Good [costly]
Dankaerts et al., 2006b	NSCLBP	33	37.8	24.4	0.571429	Australia	44	38.9 (ODI)	Movement	Spatial/intensity	Maximal absolute sagittal angle	°	Electromagnetic tracker	Pelvis	d415	Supported sitting	None	None	Not assessed	Not assessed	Excellent	Not assessed	No significant difference (independent t test) between groups	Not assessed	Good [costly]
Dankaerts et al., 2006b									Movement	Spatial/intensity	Maximal relative sagittal angle	°	Electromagnetic tracker	Lower lumbar/pelvis	d415	Supported sitting	None	None	Not assessed	Not assessed	Excellent	Not assessed	Significant difference p < 0.007 (independent t test) between groups	Not assessed	Good [costly]
Dankaerts et al., 2006b									Movement	Spatial/intensity	Maximal relative sagittal angle	°	Electromagnetic tracker	Upper/lower lumbar	d415	Supported sitting	None	None	Not assessed	Not assessed	Excellent	Not assessed	No significant difference (independent t test) between groups	Not assessed	Good [costly]
Dankaerts et al., 2006b	Control	34	32.0 +/- 12.2	23.3 +/- 2.9	0.888889	Australia	Not available	Not available	Movement	Spatial/intensity	Maximal absolute sagittal angle	°	Electromagnetic tracker	Pelvis	d415	Unsupported sitting	None	None	Not assessed	Not assessed	Excellent	Not assessed	No significant difference (independent t test) between groups	Not assessed	Good [costly]
Dankaerts et al., 2006b									Movement	Spatial/intensity	Maximal relative sagittal angle	°	Electromagnetic tracker	Lower lumbar/pelvis	d415	Unsupported sitting	None	None	Not assessed	Not assessed	Excellent	Not assessed	No significant difference (independent t test) between groups	Not assessed	Good [costly]
Dankaerts et al., 2006b									Movement	Spatial/intensity	Maximal relative sagittal angle	°	Electromagnetic tracker	Upper/lower lumbar	d415	Unsupported sitting	None	None	Not assessed	Not assessed	Excellent	Not assessed	No significant difference (independent t test) between groups	Not assessed	Good [costly]
Dankaerts et al., 2006b									Movement	Spatial/intensity	Difference between activities of absolute sagittal angle	°	Electromagnetic tracker	Pelvis	d415	Unsupported/supported sitting	None	None	Not assessed	Not assessed	Excellent	Not assessed	Significant difference p < 0.001 (independent t test) between groups	Not assessed	Good [costly]
Dankaerts et al., 2006b									Movement	Spatial/intensity	Difference between activities of absolute sagittal angle	°	Electromagnetic tracker	Lower lumbar/pelvis	d415	Unsupported/supported sitting	None	None	Not assessed	Not assessed	Excellent	Not assessed	Significant difference p < 0.001 (independent t test) between groups	Not assessed	Good [costly]
Dankaerts et al., 2006b									Movement	Spatial/intensity	Difference between activities of absolute sagittal angle	°	Electromagnetic tracker	Upper/lower lumbar	d415	Unsupported/supported sitting	None	None	Not assessed	Not assessed	Excellent	Not assessed	No significant difference (independent t test) between groups	Not assessed	Good [costly]
Dankaerts et al., 2009									Movement	Spatial/intensity	Maximal absolute sagittal angle	°	Electromagnetic tracker	Pelvis	d415	Trunk backward bending (standing)	None	None	Not assessed	Not assessed	Excellent	Not assessed	Not assessed (NSCLBP group subdivided in groups that present a significant difference)	Not assessed	Moderate [costly, complex]
Dankaerts et al., 2009	Control	34	32.0 +/- 12.2	23.3 +/- 2.9	0.888889	Australia	Not available	Not available	Movement	Spatial/intensity	Maximal relative sagittal angle	°	Electromagnetic tracker	Lower lumbar/pelvis	d415	Trunk forward bending and return (standing)	None	None	Not assessed	Not assessed	Excellent	Not assessed	Not assessed (NSCLBP group subdivided in groups that present a significant difference)	Not assessed	Moderate [costly, complex]
Dankaerts et al., 2009	NSCLBP	33	37.8	24.4	0.571429	Australia	44	38.9 (ODI)	Movement	Spatial/intensity	Maximal absolute sagittal angle	°	Electromagnetic tracker	Pelvis	d415	Trunk forward bending and return (standing)	None	None	Not assessed	Not assessed	Excellent	Not assessed	Not assessed (NSCLBP group subdivided in groups that present a significant difference)	Not assessed	Moderate [costly, complex]
Larivière et al., 2002									Muscular activity	Spatial/intensity	Maximal electromyographic signal	V	Surface EMG	Erector spinae (longissimus) (L1)	d430	Free forward bending and return (standing)	Weight lifting from the floor (90° right side)	None	Not assessed	Not assessed	Good [population]	Not assessed	No significant difference (ANOVA) between groups	Not assessed	Good [costly]
Dankaerts et al., 2009									Movement	Spatial/intensity	Maximal relative sagittal angle	°	Electromagnetic tracker	Upper/lower lumbar	d415	Unsupported sitting	None	None	Not assessed	Not assessed	Excellent	Not assessed	Not assessed (NSCLBP group subdivided in groups that present a significant difference)	Not assessed	Moderate [costly, complex]
Dankaerts et al., 2009									Movement	Spatial/intensity	Maximal absolute sagittal angle	°	Electromagnetic tracker	Pelvis	d415	Unsupported sitting	None	None	Not assessed	Not assessed	Excellent	Not assessed	Not assessed (NSCLBP group subdivided in groups that present a significant difference)	Not assessed	Moderate [costly, complex]
Larivière et al., 2010	NSCLBP	27	39	26	0.928571	Canada	33.5	27 (RMDQ)	Muscular activity	Spatial/intensity	Electromyographic signal amplitude slope	V.s-1	Surface EMG	Erector spinae (longissimus) (L1)	d740	Isometric trunk backward bending (standing)	Submaximal voluntary contraction	None	Not assessed	Not assessed	Good [outcome]	Not assessed	Not assessed (NSCLBP group subdivided in groups and parameters merged)	Not assessed	Moderate [costly, complex]
Larivière et al., 2010	Control	31	39	24.5	0.823529	Canada	Not available	Not available	Muscular activity	Frequential	Median frequency slope of the electromyographic signal	Hz.s-1	Surface EMG	Erector spinae (longissimus) (L1)	d740	Isometric trunk backward bending (standing)	Submaximal voluntary contraction	None	Not assessed	Not assessed	Good [outcome]	Not assessed	Not assessed (NSCLBP group subdivided in groups and parameters merged)	Not assessed	Moderate [costly, complex]
Larivière et al., 2010									Muscular activity	Variability	Variability of root mean squared electromyographic signal	V	Surface EMG	Erector spinae (longissimus) (L1)	d740	Isometric trunk backward bending (standing)	Submaximal voluntary contraction	None	Not assessed	Not assessed	Good [outcome]	Not assessed	Not assessed (NSCLBP group subdivided in groups and parameters merged)	Not assessed	Moderate [costly, complex]
Larivière et al., 2011									Muscular activity	Spatial/intensity	Electromyographic signal amplitude slope	V.s-1	Surface EMG	Erector spinae (longissimus) (L1)	d410	Trunk forward bending and return (lying prone)	Return to horizontal, pace imposed by auditive cue	None	Not assessed	Not assessed	Good [outcome]	Not assessed	No significant difference (ANOVA) between groups	Not assessed	Good [costly]
Larivière et al., 2011									Muscular activity	Frequential	Median frequency slope	Hz.s-1	Surface EMG	Erector spinae (longissimus) (L1)	d410	Trunk forward bending and return (lying prone)	Return to horizontal, pace imposed by auditive cue	None	Not assessed	Not assessed	Good [outcome]	Not assessed	No significant difference (ANOVA) between groups	Not assessed	Good [costly]
Liebetrau et al., 2013									Muscular activity	Spatial/intensity	Mean electromyographic signal before activation	V	Surface EMG	Erector spinae (longissimus) (L1)	d415	Two-legged standing	None	Unexpected sudden trunk lateral bending	Not assessed	Not assessed	Good [population]	Not assessed	No significant difference (ANOVA) between groups	Not assessed	Moderate [costly, complex]
Liebetrau et al., 2013									Muscular activity	Temporal	Muscle activation onset latency	s	Surface EMG	Erector spinae (longissimus) (L1)	d415	Two-legged standing	None	Unexpected sudden trunk lateral bending	Not assessed	Not assessed	Good [population]	Not assessed	No significant difference (ANCOVA) between groups	Not assessed	Moderate [costly, complex]
Liebetrau et al., 2013									Muscular activity	Spatial/intensity	Maximal electromyographic signal	V	Surface EMG	Erector spinae (longissimus) (L1)	d415	Two-legged standing	None	Unexpected sudden trunk lateral bending	Not assessed	Not assessed	Good [population]	Not assessed	No significant difference (ANOVA) between groups	Not assessed	Moderate [costly, complex]
Lima et al., 2018	Control	40	35.9 +/- 7.7	26.2 +/- 3.1	0.37931	Brazil	Not available	Not available	Muscular activity	Spatial/intensity	Maximal electromyographic signal	V	Surface EMG	Erector spinae (longissimus) (L1)	d430	Free forward bending (standing)	Weight lifting from the floor (front)	None	Not assessed	Not assessed	Excellent	Not assessed	Significant difference p < 0.001 (Fisher exact test) between groups	Not assessed	Good [costly]
Lima et al., 2018									Muscular activity	Spatial/intensity	Maximal electromyographic signal	V	Surface EMG	Erector spinae (longissimus) (L1)	d430	Free return forward bending (standing)	Weight lifting from the floor (front)	None	Not assessed	Not assessed	Excellent	Not assessed	Significant difference p < 0.001 (Fisher exact test) between groups	Not assessed	Good [costly]
Lima et al., 2018									Muscular activity	Spatial/intensity	Maximal electromyographic signal	V	Surface EMG	Erector spinae (longissimus) (L1)	d430	Stand to sit	None	None	Not assessed	Not assessed	Excellent	Not assessed	Significant difference p < 0.001 (Fisher exact test) between groups	Not assessed	Good [costly]
Lima et al., 2018									Muscular activity	Spatial/intensity	Maximal electromyographic signal	V	Surface EMG	Erector spinae (longissimus) (L1)	d430	Two-legged standing	None	None	Not assessed	Not assessed	Excellent	Not assessed	Significant difference p < 0.001 (Fisher exact test) between groups	Not assessed	Good [costly]
Pakzad et al., 2016									Muscular activity	Spatial/intensity	Maximal electromyographic signal	%subMVC	Surface EMG	Erector spinae (longissimus) (L1)	d450	Walking	Constrained speed (treadmill)	None	Not assessed	Not assessed	Excellent	Not assessed	No significant difference (ANOVA) between groups	Not assessed	Good [costly]
Rossi et al., 2017									Muscular activity	Spatial/intensity	Maximal root mean squared electromyographic signal	V	Surface EMG	Erector spinae (longissimus) (L1)	d740	Isometric trunk backward bending (sitting)	60° trunk flexion	None	Not assessed	Not assessed	Good [population]	Not assessed	Significant difference p < 0.01 (t test) between groups /left, right	Not assessed	Good [costly]
Rossi et al., 2017									Muscular activity	Spatial/intensity	Maximal root mean squared electromyographic signal	V	Surface EMG	Erector spinae (longissimus) (L1)	d740	Isometric trunk forward bending (sitting)	60° trunk flexion	None	Not assessed	Not assessed	Good [population]	Not assessed	Significant difference p = 0.013 (t test) between groups /left	Not assessed	Good [costly]
Rossi et al., 2017	NSCLBP	14	24.1 +/- 3.1	22.3 +/- 2.1	(only women)	Brazil	Not available	Not available	Muscular activity	Spatial/intensity	Root mean squared electromyographic signal slope	%MVC.s-1	Surface EMG	Erector spinae (longissimus) (L1)	d740	Isometric trunk forward bending (sitting)	60° trunk flexion	None	Not assessed	Not assessed	Good [population]	Not assessed	No significant difference (t test) between groups	Not assessed	Poor [costly, complex, painful]
Suehiro et al., 2015	NSCLBP	20	24.2 +/- 4.9	20.8 +/- 2.9	0.53	Japan	35.0 +/- 1.3	16.9 +/- 7.6 (ODI)	Muscular activity	Temporal	Muscle activation onset latency	s	Surface EMG	Erector spinae (longissimus) (L1)	d410	Hip extension (lying prone)	10° hip extension, pace imposed by visual cue	None	Not assessed	Not assessed	Excellent	Not assessed	Significant difference p < 0.001 (t test) between groups /ipsilateral Significant difference p < 0.001 (t test) between groups /contralateral	Not assessed	Good [costly]
Van der Hulst et al., 2010a	Control	33	40.0 +/- 11.0	25	0.9	The Netherlands	Not available	Not available	Muscular activity	Spatial/intensity	Mean electromyographic signal during gait cycle	V	Surface EMG	Erector spinae (longissimus) (L1)	d450	Walking	Constrained speed (treadmill)	None	Not assessed	Not assessed	Moderate [population, parameter]	Not assessed	Significant difference p = 0.010 (multilevel analysis) between groups /left and right	Not assessed	Good [costly]
Van der Hulst et al., 2010b									Muscular activity	Spatial/intensity	Mean electromyographic signal during contralateral swing	V	Surface EMG	Erector spinae (longissimus) (L1)	d450	Walking	Constrained speed (treadmill)	None	Not assessed	Not assessed	Moderate [population, parameter]	Not assessed	Significant difference p not reported (multilevel analysis) between groups	Not assessed	Good [costly]
Van der Hulst et al., 2010b	Control	33	40.0 +/- 11.0	25	0.9	The Netherlands	Not available	Not available	Muscular activity	Spatial/intensity	Mean electromyographic signal during first double support	V	Surface EMG	Erector spinae (longissimus) (L1)	d450	Walking	Constrained speed (treadmill)	None	Not assessed	Not assessed	Moderate [population, parameter]	Not assessed	Significant difference p not reported (multilevel analysis) between groups	Not assessed	Good [costly]
Van der Hulst et al., 2010b	NSCLBP	63	41.0 +/- 11.0	26	1	The Netherlands	47	45.8 +/- 16.7 (RMDQ)	Muscular activity	Spatial/intensity	Mean electromyographic signal during ipsilateral swing	V	Surface EMG	Erector spinae (longissimus) (L1)	d450	Walking	Constrained speed (treadmill)	None	Not assessed	Not assessed	Moderate [population, parameter]	Not assessed	Significant difference p not reported (multilevel analysis) between groups	Not assessed	Good [costly]
Van der Hulst et al., 2010b									Muscular activity	Spatial/intensity	Mean electromyographic signal during second double support	V	Surface EMG	Erector spinae (longissimus) (L1)	d450	Walking	Constrained speed (treadmill)	None	Not assessed	Not assessed	Moderate [population, parameter]	Not assessed	Significant difference p not reported (multilevel analysis) between groups	Not assessed	Good [costly]
Watson et al., 1997	Control	20	38.6 +/- 9.5	Not reported	1.22	United Kingdom	Not available	Not available	Muscular activity	Spatial/intensity	Ratio between flexion and maximal flexion root mean squared electromyographic signal	NA	Surface EMG	Erector spinae (longissimus) (L1)	d410	Trunk forward bending and return (standing)	Pace imposed by auditive cue	None	NSCLBP: r = 0.90	Not assessed	Good [population]	Not assessed	Significant difference p = 0.001 (test not reported) between groups Sensitivity = 93%; specificity= 75%	Not assessed	Good [costly]
Yoon et al., 2015									Muscular activity	Spatial/intensity	Mean electromyographic signal	%MVC	Surface EMG	Erector spinae (longissimus) (L1)	d410	Arm and leg lift in quadruped position	Lift to horizontal	None	Not assessed	Not assessed	Good [population]	Not assessed	No significant difference (Bonferroni test) between groups /left No significant difference (Bonferroni test) between groups /right with visual feedback Significant difference p < 0.013 (Bonferroni test) between groups /right without visual feedback	Not assessed	Poor [costly, complex, painful]
Lamoth et al., 2006b									Muscular activity	Spatial/intensity	Maximal electromyographic signal	%MAX	Surface EMG	Erector spinae (longissimus) (L2 and L4)	d450	Walking	Constrained speed (treadmill)	Unexpected sudden speed change	Not assessed	Not assessed	Excellent	Not assessed	Significant difference p < 0.01 (t test) between groups /right	Not assessed	Good [costly]
Descarreaux et al., 2007									Muscular activity	Spatial/intensity	Integrated root mean squared electromyographic signal	V.s	Surface EMG	Erector spinae (longissimus) (L2 to L3)	d415	Rapid isometric trunk forward/backward bending (standing)	Submaximal voluntary contraction	Eyes closed	Not assessed	Not assessed	Good [outcome]	Not assessed	No significant difference (Tukey test) between groups	Not assessed	Moderate [costly, complex]
Descarreaux et al., 2007									Muscular activity	Temporal	Muscle activation burst duration	s	Surface EMG	Erector spinae (longissimus) (L2 to L3)	d415	Rapid isometric trunk forward/backward bending (standing)	Submaximal voluntary contraction	Eyes closed	Not assessed	Not assessed	Excellent	Not assessed	Significant difference p = 0.008 (Tukey test) between groups	Not assessed	Moderate [costly, complex]
Cohen et al., 1986	NSCLBP	13	46	Not reported	0.444444	USA	Not available	Not available	Muscular activity	Spatial/intensity	Mean electromyographic signal	V	Surface EMG	Erector spinae (longissimus) (L2 to L4)	d415	Balanced postures, e.g. standing, unsupported sitting	None	None	Not assessed	Not assessed	Good [population]	Not assessed	No significant difference (ANOVA) between groups	Not assessed	Good [costly]
Cohen et al., 1986	Control	13	42	Not reported	0.625	USA	Not available	Not available	Muscular activity	Spatial/intensity	Mean electromyographic signal	V	Surface EMG	Erector spinae (longissimus) (L2 to L4)	d415	Supported postures, e.g. supported sitting, supine position	None	None	Not assessed	Not assessed	Good [population]	Not assessed	No significant difference (ANOVA) between groups	Not assessed	Good [costly]
Cohen et al., 1986									Muscular activity	Spatial/intensity	Mean electromyographic signal	V	Surface EMG	Erector spinae (longissimus) (L2 to L4)	d415	Unbalanced postures, e.g. trunk backward bending, pelvic tilt	None	None	Not assessed	Not assessed	Good [population]	Not assessed	No significant difference (ANOVA) between groups	Not assessed	Good [costly]
Falla et al., 2014									Muscular activity	Spatial/intensity	Maximal root mean squared electromyographic signal	%MAX	65-electrode matrix EMG	Erector spinae (longissimus) (L2 to L5)	d430	Free forward bending and return (standing)	Weight lifting from knee level to shoulder level (front), pace imposed by auditive cue	None	Not assessed	Not assessed	Excellent	Not assessed	Significant difference p < 0.01 (Student-Newman-Keuls pairwise test) between groups /lifting Significant difference p < 0.05 (Student-Newman-Keuls pairwise test) between groups /lowering	Not assessed	Good [costly]
Falla et al., 2014	Control	17	29.4 +/- 7.4	22.637	0.888889	Germany	Not available	Not available	Muscular activity	Spatial/intensity	Maximal electromyographic proximo-distal centroid displacement	m	65-electrode matrix EMG	Erector spinae (longissimus) (L2 to L5)	d430	Free forward bending and return (standing)	Weight lifting from knee level to shoulder level (front), pace imposed by auditive cue	None	Not assessed	Not assessed	Excellent	Not assessed	No significant difference (Student-Newman-Keuls pairwise test) between groups /lifting Significant difference p < 0.05 (Student-Newman-Keuls pairwise test) between groups /lowering	Not assessed	Good [costly]
Falla et al., 2014	NSCLBP	19	32.2 +/- 9.5	23.5564	1.375	Germany	31.0 +/- 20.0	13.8 +/- 7.0 (ODI)	Muscular activity	Spatial/intensity	Maximal electromyographic medio-lateral centroid displacement	m	65-electrode matrix EMG	Erector spinae (longissimus) (L2 to L5)	d430	Free forward bending and return (standing)	Weight lifting from knee level to shoulder level (front), pace imposed by auditive cue	None	Not assessed	Not assessed	Excellent	Not assessed	No significant difference (ANOVA) between groups	Not assessed	Good [costly]
Falla et al., 2014									Muscular activity	Frequential	Mean power frequency of the electromyographic signal	Hz	65-electrode matrix EMG	Erector spinae (longissimus) (L2 to L5)	d430	Free forward bending and return (standing)	Weight lifting from knee level to shoulder level (front), pace imposed by auditive cue	None	Not assessed	Not assessed	Excellent	Not assessed	No significant difference (Student-Newman-Keuls pairwise test) between groups /lifting Significant difference p < 0.05 (Student-Newman-Keuls pairwise test) between groups /lowering	Not assessed	Good [costly]
Wei et al., 2018	Control	130	Not reported	Not reported	Not reported	China	Not available	Not available	Muscular activity	Spatial/intensity	Ratio between flexion and extension maximal electromyographic signal	NA	Surface EMG	Erector spinae (longissimus) (L2 to L5)	d410	Trunk forward bending and return (standing)	None	None	Not assessed	Not assessed	Moderate [population, outcome]	Not assessed	Significant difference p not reported (test not reported) between groups	Not assessed	Good [costly]
Arendt-Nielsen et al., 1995									Muscular activity	Spatial/intensity	Mean during contralateral swing phase of electromyographic signal	V	Surface EMG	Erector spinae (longissimus) (L2)	d450	Walking	Constrained speed (treadmill)	None	Not assessed	Not assessed	Good [population]	Not assessed	Significant difference p < 0.05 (ANOVA) between groups	Not assessed	Good [costly]
Arendt-Nielsen et al., 1995									Muscular activity	Spatial/intensity	Mean during ipsilateral swing phase of electromyographic signal	V		Erector spinae (longissimus) (L2)	d450	Walking	Constrained speed (treadmill)	None	Not assessed	Not assessed	Good [population]	Not assessed	Significant difference p < 0.05 (ANOVA) between groups	Not assessed	Good [costly]
Arendt-Nielsen et al., 1995									Muscular activity	Spatial/intensity	Mean electromyographic signal	V	Surface EMG	Erector spinae (longissimus) (L2)	d450	Walking	Constrained speed (treadmill)	None	Not assessed	Not assessed	Good [population]	Not assessed	Significant difference p < 0.05 (ANOVA) between groups	Not assessed	Good [costly]
Arendt-Nielsen et al., 1995	NSCLBP	10	40	Not reported	1	Denmark	46.0 +/- 5.2	Not available	Muscular activity	Coordination	Ratio right/left of mean electromyographic signal	NA	Surface EMG	Erector spinae (longissimus) (L2)	d450	Walking	Constrained speed (treadmill)	None	Not assessed	Not assessed	Good [population]	Not assessed	No significant difference (ANOVA) between groups	Not assessed	Good [costly]
Ahern et al., 1988									Muscular activity	Spatial/intensity	Difference maximal electromyographic signal at max flexion / minimum signal	V	Surface EMG	Erector spinae (longissimus) (L3 to L4)	d415	Trunk forward bending and return (standing)	None	None	Not assessed	Not assessed	Good [population]	Not assessed	86% of subjects correctly grouped, p < 0.0001 (Discriminant function analysis)	Not assessed	Good [costly]
Ahern et al., 1988									Muscular activity	Coordination	Difference right/left of electromyographic signal	V	Surface EMG	Erector spinae (longissimus) (L3 to L4)	d415	Two-legged standing	None	None	Not assessed	Not assessed	Good [population]	Not assessed	No significant difference (Discriminant function analysis) between groups	Not assessed	Good [costly]
Ahern et al., 1988	NSCLBP	40	38.5 +/- 10.7	27.0157	0.666667	USA	Not available	Not available	Muscular activity	Spatial/intensity	Mean bilateral electromyographic signal	V	Surface EMG	Erector spinae (longissimus) (L3 to L4)	d415	Two-legged standing	None	None	Not assessed	Not assessed	Good [population]	Not assessed	No significant difference (Discriminant function analysis) between groups	Not assessed	Good [costly]
Ahern et al., 1988									Muscular activity	Spatial/intensity	Mean bilateral electromyographic signal	V	Surface EMG	Erector spinae (longissimus) (L3 to L4)	d415	Trunk forward bending and return (standing)	None	None	Not assessed	Not assessed	Good [population]	Not assessed	86% of subjects correctly grouped, p < 0.0001 (Discriminant function analysis)	Not assessed	Good [costly]
Courbalay et al., 2017	NSCLBP	17	34.2 +/- 14.1	25.2625	0.7	Canada	35.3 +/- 17.2	17.3 +/- 5.9 (ODI)	Muscular activity	Spatial/intensity	Maximal root mean squared electromyographic signal	%MAX	Surface EMG	Erector spinae (longissimus) (L3 to L4)	d430	Free forward bending and return (standing)	Weight lifting from the floor (front)	Unexpected weight	Not assessed	Not assessed	Excellent	Not assessed	Significant difference p = 0.02 (ANOVA) within interaction phase x loads x groups	Not assessed	Moderate [costly, complex]
Ramprasad et al., 2010	NSCLBP	25	40.7 +/- 10.6	24.2738	0.388889	India	27.0 +/- 24.0	25.8 +/- 15.0 (RMDQ)	Muscular activity	Spatial/intensity	Preprogrammed reaction amplitude	%subMVC	Surface EMG	Erector spinae (longissimus) (L3 to L4)	d415	Two-legged standing	None	Expected sudden trunk forward bending	Not assessed	control: Kappa value 0.818 (visual detection of preprogrammed reactions) NSCLBP: Kappa value 0.968	Good [parameter]	Not assessed	Significant difference p < 0.05 (ANOVA) between groups	Not assessed	Moderate [costly, complex]
Ramprasad et al., 2010									Muscular activity	Spatial/intensity	Preprogrammed reaction amplitude	%subMVC	Surface EMG	Erector spinae (longissimus) (L3 to L4)	d415	Two-legged standing	None	Unexpected sudden trunk forward bending	Not assessed	control: Kappa value 0.902 (visual detection of preprogrammed reactions) NSCLBP: Kappa value 0.982	Good [parameter]	Not assessed	Significant difference p < 0.05 (ANOVA) between groups	Not assessed	Moderate [costly, complex]
Ramprasad et al., 2010									Muscular activity	Spatial/intensity	Preprogrammed reaction amplitude	%subMVC	Surface EMG	Erector spinae (longissimus) (L3 to L4)	d415	Two-legged standing	Unstable platform	Expected sudden trunk forward bending	Not assessed	control: Kappa value 0.844 (visual detection of preprogrammed reactions) NSCLBP: Kappa value 0.966	Good [parameter]	Not assessed	Significant difference p < 0.05 (ANOVA) between groups	Not assessed	Moderate [costly, complex]
Ramprasad et al., 2010									Muscular activity	Spatial/intensity	Preprogrammed reaction amplitude	%subMVC	Surface EMG	Erector spinae (longissimus) (L3 to L4)	d415	Two-legged standing	Unstable platform	Unexpected sudden trunk forward bending	Not assessed	control: Kappa value 0.731 (visual detection of preprogrammed reactions) NSCLBP: Kappa value 0.986	Good [parameter]	Not assessed	Significant difference p < 0.05 (ANOVA) between groups	Not assessed	Moderate [costly, complex]
Hemmati et al., 2018									Muscular activity	Spatial/intensity	Integrated root mean squared electromyographic signal	%MAX	Surface EMG	Erector spinae (longissimus) (L3)	d415	Two-legged standing	With and without backward digit span dual task	Expected/unexpected sudden trunk backward bending	Not assessed	Not assessed	Excellent	Not assessed	No significant difference (ANOVA) between groups /expected perturbations No significant difference (ANOVA) between groups /unexpected perturbations	Not assessed	Moderate [costly, complex]
Neblett et al., 2014									Muscular activity	Spatial/intensity	Mean root mean squared electromyographic signal	V	Surface EMG	Erector spinae (longissimus) (L3)	d415	Maximal trunk flexion	None	None	Not assessed	Not assessed	Good [population]	Not assessed	Sensitivity: 0.60, specificity: 0.60	Not assessed	Good [costly]
Neblett et al., 2014	NSCLBP	218	46.8 +/- 9.5	Not reported	0.557143	USA	Not available	Not available	Muscular activity	Spatial/intensity	Ratio between flexion / maximal flexion maximal root mean squared electromyographic signal	NA	Surface EMG	Erector spinae (longissimus) (L3)	d415	Trunk forward bending and return (standing)	None	None	Not assessed	Not assessed	Good [population]	Not assessed	Sensitivity: 0.83, specificity: 0.80	Not assessed	Good [costly]
Neblett et al., 2014									Muscular activity	Spatial/intensity	Ratio between flexion / re-extension maximal root mean squared electromyographic signal	NA	Surface EMG	Erector spinae (longissimus) (L3)	d415	Trunk forward bending and return (standing)	None	None	Not assessed	Not assessed	Good [population]	Not assessed	Sensitivity: 0.72, specificity: 0.70	Not assessed	Good [costly]
Neblett et al., 2014	Control	30	37.6 +/- 9.3	Not reported	0.764706	USA	Not available	Not available	Muscular activity	Spatial/intensity	Ratio between initial standing / maximal flexion mean root mean squared electromyographic signal	NA	Surface EMG	Erector spinae (longissimus) (L3)	d415	Trunk forward bending and return (standing)	None	None	Not assessed	Not assessed	Good [population]	Not assessed	Sensitivity: 0.82, specificity: 0.83	Not assessed	Good [costly]
Neblett et al., 2014									Muscular activity	Spatial/intensity	Ratio between re-extension / maximal flexion maximal root mean squared electromyographic signal	NA	Surface EMG	Erector spinae (longissimus) (L3)	d415	Trunk forward bending and return (standing)	None	None	Not assessed	Not assessed	Good [population]	Not assessed	Sensitivity: 0.74, specificity: 0.77	Not assessed	Good [costly]
Neblett et al., 2014									Muscular activity	Spatial/intensity	Mean root mean squared electromyographic signal	V	Surface EMG	Erector spinae (longissimus) (L3)	d415	Two-legged standing	None	None	Not assessed	Not assessed	Good [population]	Not assessed	Sensitivity: 0.79, specificity: 0.83 /before flexion Sensitivity: 0.62, specificity: 0.67 /after flexion	Not assessed	Good [costly]
Pääsuke et al., 2002									Muscular activity	Frequential	Mean of bilateral median frequency of the electromyographic signal	Hz	Surface EMG	Erector spinae (longissimus) (L3)	d740	Isometric trunk backward bending (lying prone)	None	None	Not assessed	Not assessed	Good [population]	Not assessed	Significant difference p < 0.05 (ANOVA) between groups /right, left	Not assessed	Good [costly]
Pääsuke et al., 2002									Muscular activity	Frequential	Median frequency slope of the electromyographic signal	%.s-1	Surface EMG	Erector spinae (longissimus) (L3)	d740	Isometric trunk backward bending (lying prone)	None	None	Not assessed	Not assessed	Good [population]	Not assessed	Significant difference p < 0.05 (ANOVA) between groups /right, left	Not assessed	Good [costly]
Pääsuke et al., 2002	Control	12	46.7 +/- 1.4	25.3 +/- 1.4	1.4	Estonia	Not available	Not available	Muscular activity	Frequential	Initial median frequency of the electromyographic signal	Hz	Surface EMG	Erector spinae (longissimus) (L3)	d740	Isometric trunk backward bending (lying prone)	None	None	Not assessed	Not assessed	Good [population]	Not assessed	No significant difference (ANOVA) between groups	Not assessed	Good [costly]
Pääsuke et al., 2002	NSCLBP	12	47.4 +/- 4.4	25.9 +/- 1.2	1.4	Estonia	Not available	Not available	Muscular activity	Frequential	Final median frequency of the electromyographic signal	Hz	Surface EMG	Erector spinae (longissimus) (L3)	d740	Isometric trunk backward bending (lying prone)	None	None	Not assessed	Not assessed	Good [population]	Not assessed	No significant difference (ANOVA) between groups	Not assessed	Good [costly]
Suuden et al., 2014	NSCLBP	20	50.9 +/- 3.4	26.9 +/- 1.4	1	Estonia	Not available	Not available	Muscular activity	Frequential	Initial median frequency of the electromyographic signal	Hz	Surface EMG	Erector spinae (longissimus) (L3)	d740	Isometric trunk backward bending (lying prone)	None	None	Not assessed	Not assessed	Moderate [population, parameter]	Not assessed	Significantly correlated (r Pearson = 0.79; p < 0.05) with endurance time only in NSCLBP women	Not assessed	Moderate [costly, complex]
Suuden et al., 2014									Muscular activity	Frequential	Initial median frequency of the electromyographic signal	Hz	Surface EMG	Erector spinae (longissimus) (L3)	d740	Isometric trunk backward bending (lying prone)	None	None	Not assessed	Not assessed	Moderate [population, parameter]	Not assessed	Significantly correlated (r Pearson = 0.69; p < 0.05) with BMI only in controls	Not assessed	Moderate [costly, complex]
Suuden et al., 2014	Control	20	49.6 +/- 1.3	24.6 +/- 1.4	1	Estonia	Not available	Not available	Muscular activity	Frequential	Median frequency slope of the electromyographic signal	%.s-1	Surface EMG	Erector spinae (longissimus) (L3)	d740	Isometric trunk backward bending (lying prone)	None	None	Not assessed	Not assessed	Good [population]	Not assessed	Significantly correlated (r Pearson = 0.65; p < 0.05) with body mass only in NSCLBP	Not assessed	Moderate [costly, complex]
Van Dieen et al., 2003	NSCLBP	16	39.5 +/- 10.0	25.3	0.45	USA	21.0 +/- 12	23.3 +/- 18.3 (RMDQ)	Muscular activity	Coordination	Ratio between muscle groups of sum of mean electromyographic signals	NA	Surface EMG	Erector spinae (longissimus) (L3) / erector spinae (longissimus) (T9)	d410	Trunk forward/backward bending, lateral bending and rotation (semisitting)	+/- 20° of rotation	None	Not assessed	Not assessed	Good [ parameter]	Not assessed	Significant difference p = 0.006 (ANOVA) between groups	Not assessed	Moderate [costly, complex]
Crossman et al., 2004	Control	32	38.0 +/- 10.0	25.0 +/- 3.7	(only men)	United Kingdom	Not available	Not available	Muscular activity	Frequential	Median frequency slope of the electromyographic signal	%.s-1	Surface EMG	Erector spinae (longissimus) (L4 to L5)	d740	Isometric trunk backward bending (lying prone)	None	None	Not assessed	Not assessed	Good [population]	Not assessed	No significant difference (t test) between groups	Not assessed	Good [costly]
Crossman et al., 2004	NSCLBP	35	41.0 +/- 11.0	26.3 +/- 3.0	(only men)	United Kingdom	Not available	Not available	Muscular activity	Frequential	Median frequency slope of the electromyographic signal	%.s-1	Surface EMG	Erector spinae (longissimus) (L4 to L5)	d740	Isometric trunk backward bending (standing)	None	None	Not assessed	Not assessed	Good [population]	Not assessed	No significant difference (t test) between groups	Not assessed	Good [costly]
Humphrey et al., 2005	Control	72	35	23.9	1.86885	United Kingdom	Not available	Not available	Muscular activity	Spatial/intensity	Root mean squared electromyographic signal	V	Surface EMG	Erector spinae (longissimus) (L4 to L5)	d410	Trunk return forward bending (standing)	Submaximal voluntary contraction	None	Not assessed	Not assessed	Good [population]	Not assessed	Sensitivity: 0.70, specificity: 0.68, accuracy: 0.69	Not assessed	Moderate [costly, complex]
Humphrey et al., 2005									Muscular activity	Frequential	Halfwidth of electromyographic signal spectrum	Hz	Surface EMG	Erector spinae (longissimus) (L4 to L5)	d410	Trunk return forward bending (standing)	Submaximal voluntary contraction	None	Not assessed	Not assessed	Good [population]	Not assessed	Sensitivity: 0.65, specificity: 0.75, accuracy: 0.70	Not assessed	Moderate [costly, complex]
Humphrey et al., 2005	NSCLBP	145	41	25.05	1.54386	United Kingdom	> 30.0	Not available	Muscular activity	Frequential	Initial median frequency of the electromyographic signal	Hz	Surface EMG	Erector spinae (longissimus) (L4 to L5)	d410	Trunk return forward bending (standing)	Submaximal voluntary contraction	None	Not assessed	Not assessed	Good [population]	Not assessed	Sensitivity: 0.67, specificity: 0.71, accuracy: 0.69	Not assessed	Moderate [costly, complex]
Humphrey et al., 2005									Muscular activity	Spatial/intensity	Maximal electromyographic signal	V	Surface EMG	Erector spinae (longissimus) (L4 to L5)	d410	Trunk return forward bending (standing)	Submaximal voluntary contraction	None	Not assessed	Not assessed	Good [population]	Not assessed	Sensitivity: 0.74, specificity: 0.67, accuracy: 0.71	Not assessed	Moderate [costly, complex]
Ebrahimi et al., 2017	Control	10	29.6 +/- 5.6	22.2605	1	Iran	Not available	Not available	Movement	Coordination	Mean sagittal plane relative phase during stance	°	Passive skin markers and optoelectronic cameras	Trunk/pelvis	d450	Walking	None	None	Not assessed	Not assessed	Good [population]	Not assessed	Significant difference p = 0.028 (Mann-Whitney U test) between groups	Not assessed	Moderate [costly, complex]
Ebrahimi et al., 2017									Movement	Coordination	Mean sagittal plane relative phase during swing	°	Passive skin markers and optoelectronic cameras	Trunk/pelvis	d450	Walking	None	None	Not assessed	Not assessed	Good [population]	Not assessed	Significant difference p = 0.008 (Mann-Whitney U test) between groups	Not assessed	Moderate [costly, complex]
Ebrahimi et al., 2017	NSCLBP	10	29.4 +/- 6.4	25.1856	1	Iran	Between 40.0 and 60.0	Between 21.0 and 60.0 (ODI)	Movement	Coordination	Mean sagittal plane relative phase during stance	°	Passive skin markers and optoelectronic cameras	Pelvis/thigh	d450	Walking	None	None	Not assessed	Not assessed	Good [population]	Not assessed	No significant difference (Mann-Whitney U test) between groups	Not assessed	Moderate [costly, complex]
Ebrahimi et al., 2017									Movement	Coordination	Mean sagittal plane relative phase during swing	°	Passive skin markers and optoelectronic cameras	Pelvis/thigh	d450	Walking	None	None	Not assessed	Not assessed	Good [population]	Not assessed	No significant difference (Mann-Whitney U test) between groups	Not assessed	Moderate [costly, complex]
Ebrahimi et al., 2017									Movement	Coordination	Mean sagittal plane relative phase during stance	°	Passive skin markers and optoelectronic cameras	Thigh/shank	d450	Walking	None	None	Not assessed	Not assessed	Moderate [Population parameter]	Not assessed	No significant difference (Mann-Whitney U test) between groups	Not assessed	Moderate [costly, complex]
Ebrahimi et al., 2017									Movement	Coordination	Mean sagittal plane relative phase during swing	°	Passive skin markers and optoelectronic cameras	Thigh/shank	d450	Walking	None	None	Not assessed	Not assessed	Moderate [Population parameter]	Not assessed	Significant difference p < 0.05 (Mann-Whitney U test) between groups /left	Not assessed	Moderate [costly, complex]
Ebrahimi et al., 2017									Movement	Coordination	Mean sagittal plane relative phase during stance	°	Passive skin markers and optoelectronic cameras	Shank/foot	d450	Walking	None	None	Not assessed	Not assessed	Moderate [Population parameter]	Not assessed	No significant difference (Mann-Whitney U test) between groups	Not assessed	Moderate [costly, complex]
Ebrahimi et al., 2017									Movement	Coordination	Mean sagittal plane relative phase during swing	°	Passive skin markers and optoelectronic cameras	Shank/foot	d450	Walking	None	None	Not assessed	Not assessed	Moderate [Population parameter]	Not assessed	Significant difference p < 0.05 (Mann-Whitney U test) between groups /left	Not assessed	Moderate [costly, complex]
Ebrahimi et al., 2017									Movement	Coordination	Deviation phase during stance	°	Passive skin markers and optoelectronic cameras	Trunk/pelvis	d450	Walking	None	None	Not assessed	Not assessed	Good [population]	Not assessed	Significant difference p = 0.049 (Mann-Whitney U test) between groups	Not assessed	Moderate [costly, complex]
Ebrahimi et al., 2017									Movement	Coordination	Deviation phase during swing	°	Passive skin markers and optoelectronic cameras	Trunk/pelvis	d450	Walking	None	None	Not assessed	Not assessed	Good [population]	Not assessed	Significant difference p = 0.008 (Mann-Whitney U test) between groups	Not assessed	Moderate [costly, complex]
Ebrahimi et al., 2017									Movement	Coordination	Deviation phase during stance	°	Passive skin markers and optoelectronic cameras	Pelvis/thigh	d450	Walking	None	None	Not assessed	Not assessed	Good [population]	Not assessed	Significant difference p < 0.05 (Mann-Whitney U test) between groups	Not assessed	Moderate [costly, complex]
Ebrahimi et al., 2017									Movement	Coordination	Deviation phase during swing	°	Passive skin markers and optoelectronic cameras	Pelvis/thigh	d450	Walking	None	None	Not assessed	Not assessed	Good [population]	Not assessed	Significant difference p < 0.05 (Mann-Whitney U test) between groups	Not assessed	Moderate [costly, complex]
Ebrahimi et al., 2017									Movement	Coordination	Deviation phase during stance	°	Passive skin markers and optoelectronic cameras	Thigh/shank	d450	Walking	None	None	Not assessed	Not assessed	Moderate [Population parameter]	Not assessed	No significant difference (Mann-Whitney U test) between groups	Not assessed	Moderate [costly, complex]
Ebrahimi et al., 2017									Movement	Coordination	Deviation phase during swing	°	Passive skin markers and optoelectronic cameras	Thigh/shank	d450	Walking	None	None	Not assessed	Not assessed	Moderate [Population parameter]	Not assessed	No significant difference (Mann-Whitney U test) between groups	Not assessed	Moderate [costly, complex]
Ebrahimi et al., 2017									Movement	Coordination	Deviation phase during stance	°	Passive skin markers and optoelectronic cameras	Shank/foot	d450	Walking	None	None	Not assessed	Not assessed	Moderate [Population parameter]	Not assessed	No significant difference (Mann-Whitney U test) between groups	Not assessed	Moderate [costly, complex]
Ebrahimi et al., 2017									Movement	Coordination	Deviation phase during swing	°	Passive skin markers and optoelectronic cameras	Shank/foot	d450	Walking	None	None	Not assessed	Not assessed	Moderate [Population parameter]	Not assessed	No significant difference (Mann-Whitney U test) between groups	Not assessed	Moderate [costly, complex]
Falla et al., 2014									Movement	Spatial/intensity	Maximal relative sagittal angle	°	Passive skin markers and optoelectronic cameras	Knee	d430	Free forward bending and return (standing)	Weight lifting from knee level to shoulder level (front), pace imposed by auditive cue	None	Not assessed	Not assessed	Moderate [Population parameter]	Not assessed	No significant difference (Student-Newman-Keuls pairwise test) between groups	Not assessed	Moderate [costly, complex]
Falla et al., 2014									Movement	Spatial/intensity	Maximal relative sagittal angle	°	Passive skin markers and optoelectronic cameras	Ankle	d430	Free forward bending and return (standing)	Weight lifting from knee level to shoulder level (front), pace imposed by auditive cue	None	Not assessed	Not assessed	Moderate [Population parameter]	Not assessed	No significant difference (Student-Newman-Keuls pairwise test) between groups	Not assessed	Moderate [costly, complex]
Falla et al., 2014									Movement	Spatial/intensity	Relative sagittal angular velocity	°.s-1	Passive skin markers and optoelectronic cameras	Trunk/lumbar	d430	Free forward bending and return (standing)	Weight lifting from knee level to shoulder level (front), pace imposed by auditive cue	None	Not assessed	Not assessed	Excellent	Not assessed	No significant difference (Student-Newman-Keuls pairwise test) between groups	Not assessed	Moderate [costly, complex]
Falla et al., 2014									Movement	Spatial/intensity	Maximal relative sagittal angle	°	Passive skin markers and optoelectronic cameras	Trunk/lumbar	d430	Free forward bending and return (standing)	Weight lifting from knee level to shoulder level (front), pace imposed by auditive cue	None	Not assessed	Not assessed	Excellent	Not assessed	Significant difference p < 0.001 (Student-Newman-Keuls pairwise test) between groups /lifting No significant difference (Student-Newman-Keuls pairwise test) between groups /lowering	Not assessed	Moderate [costly, complex]
Falla et al., 2014									Movement	Spatial/intensity	Maximal relative sagittal angle	°	Passive skin markers and optoelectronic cameras	Hip	d430	Free forward bending and return (standing)	Weight lifting from knee level to shoulder level (front), pace imposed by auditive cue	None	Not assessed	Not assessed	Excellent	Not assessed	Significant difference p < 0.001 (Student-Newman-Keuls pairwise test) between groups /lifting No significant difference (Student-Newman-Keuls pairwise test) between groups /lowering	Not assessed	Moderate [costly, complex]
Humphrey et al., 2005									Muscular activity	Frequential	Median frequency slope of the electromyographic signal	Hz.s-1	Surface EMG	Erector spinae (longissimus) (L4 to L5)	d410	Trunk return forward bending (standing)	Submaximal voluntary contraction	None	Not assessed	Not assessed	Good [population]	Not assessed	Sensitivity: 0.63, specificity: 0.41, accuracy: 0.52	Not assessed	Moderate [costly, complex]
Kankaanpää et al., 1998	Control	15	42.3 +/- 7.2	23.8 +/- 2.6	(only women)	Finland	1.7 +/- 5.2	1.3 +/- 2.2 (ODI)	Muscular activity	Spatial/intensity	Maximal electromyographic signal	%MVC	Surface EMG	Erector spinae (longissimus) (L4 to L5)	d740	Isometric trunk return forward bending (sitting)	Submaximal voluntary contraction	None	Not assessed	Not assessed	Excellent	Not assessed	No significant difference (MANOVA) between groups	Not assessed	Poor [costly, complex, painful]
Kankaanpää et al., 1998	NSCLBP	20	45.2 +/- 4.6	24.2 +/- 3.6	(only women)	Finland	30.4 +/- 20.5	21.4 +/- 12.5 (ODI)	Muscular activity	Frequential	Median frequency slope of the electromyographic signal	Hz.s-1	Surface EMG	Erector spinae (longissimus) (L4 to L5)	d740	Isometric trunk return forward bending (sitting)	Submaximal voluntary contraction	None	Not assessed	Not assessed	Excellent	Not assessed	No significant difference (MANOVA) between groups	Not assessed	Moderate [costly, complex]
Beneck et al., 2013	Control	14	32.5 +/- 5.8	24.8 +/- 4.1	1	USA	Not available	Not available	Muscular activity	Frequential	Median frequency slope of the electromyographic signal	%.s-1	Intramuscular EMG	Erector spinae (longissimus) (L4)	d740	Isometric trunk backward bending (lying prone)	None	None	Not assessed	Not assessed	Good [population]	Not assessed	- No significant difference (ANOVA) between groups - No significant difference (ANOVA) between first and last 30s in control group - No significant difference (ANOVA) between first and last 30s in NSCLBP group	Not assessed	Poor [costly, complex, painful]
Gombatto et al., 2008	Control	19	30.3 +/- 8.5	24.2 +/- 3.0	0.9	USA	Not available	Not available	Movement	Spatial/intensity	Maximal relative frontal angle	°	Passive skin markers and optoelectronic cameras	Lumbar/pelvis	d410	Trunk passive lateral bending (lying prone)	Mechanically-induced movement	None	Not assessed	Not assessed	Excellent	0.35 +/- 0.46° (electrogoniometer)	Not assessed	Not assessed	Moderate [costly, complex]
Gombatto et al., 2008	NSCLBP	31	31.0 +/- 9.3	24.2 +/- 2.9	1.06667	USA	20.0 +/- 12.0	14.1 +/- 0.8 (ODI)							d410
Götze et al., 2015	Control	10	39.7 +/- 14.0	Not reported	(only women)	Germany	Not available	Not available	Movement	Spatial/intensity	Maximal absolute frontal angle	°	Passive skin markers and optoelectronic cameras	Head	d415	Two-legged standing	None	Unexpected sudden trunk lateral bending	Not assessed	Not assessed	Moderate [population, parameter]	Not assessed	Significant difference p = 0.04 (stepwise discriminant function analysis) between groups	Not assessed	Moderate [costly, complex]
Götze et al., 2015	NSCLBP	10	40.6 +/- 11.6	Not reported	(only women)	Germany	29.0 +/- 21.0	Not available	Movement	Spatial/intensity	Maximal absolute frontal angle	°	Passive skin markers and optoelectronic cameras	Pelvis	d415	Two-legged standing	None	Unexpected sudden trunk lateral bending	Not assessed	Not assessed	Moderate [population, parameter]	Not assessed	Significant difference p = 0.02 (stepwise discriminant function analysis) between groups	Not assessed	Moderate [costly, complex]
Haj et al., 2019	Control	25	49.0 +/- 5.7	29.0 +/- 3.1	(only men)	Israel	Not available	Not available	Movement	Spatial/intensity	Absolute transversal angle	°	3-axis electro-goniometer	Lumbar	d410	Trunk rotation (standing)	None	None	control: ICC > 0.75 NSCLBP: ICC > 0.75	control: ICC > 0.75 NSCLBP: ICC > 0.75	Excellent	Not assessed	Significant difference p < 0.05 (paired t test) between groups	Not assessed	Moderate [costly, complex]
Haj et al., 2019	NSCLBP	25	51.0 +/- 5.5	27.5 +/- 3.3	(only men)	Israel	44.3 +/- 14.7	51.2 +/- 22.5 (RMDQ)	Movement	Spatial/intensity	Mean absolute transversal angular velocity	°.s-1	3-axis electro-goniometer	Lumbar	d410	Trunk rotation (standing)	None	None	control: ICC > 0.75 NSCLBP: ICC > 0.75	control: ICC > 0.75 NSCLBP: ICC > 0.75	Excellent	Not assessed	Significant difference p < 0.05 (paired t test) between groups	Not assessed	Moderate [costly, complex]
Haj et al., 2019									Movement	Spatial/intensity	Maximal absolute transversal angular velocity	°.s-1	3-axis electro-goniometer	Lumbar	d410	Trunk rotation (standing)	None	None	control: ICC > 0.75 NSCLBP: ICC > 0.75	control: ICC > 0.75 NSCLBP: ICC > 0.75	Excellent	Not assessed	Significant difference p < 0.05 (paired t test) between groups	Not assessed	Moderate [costly, complex]
Haj et al., 2019									Movement	Spatial/intensity	Maximal absolute transversal angular acceleration	°.s-2	3-axis electro-goniometer	Lumbar	d410	Trunk rotation (standing)	None	None	control: ICC > 0.75 NSCLBP: ICC > 0.75	control: ICC > 0.75 NSCLBP: ICC > 0.75	Excellent	Not assessed	Significant difference p < 0.05 (paired t test) between groups)	Not assessed	Moderate [costly, complex]
Haj et al., 2019									Movement	Spatial/intensity	Absolute transversal angle	°	3-axis electro-goniometer	Lumbar	d410	Trunk rotation (trunk forward bending)	None	None	control: ICC > 0.75 NSCLBP: ICC > 0.75	control: ICC > 0.75 NSCLBP: ICC > 0.75	Excellent	Not assessed	Significant difference p < 0.05 (paired t test) between groups	Not assessed	Moderate [costly, complex]
Haj et al., 2019									Movement	Spatial/intensity	Mean absolute transversal angular velocity	°.s-1	3-axis electro-goniometer	Lumbar	d410	Trunk rotation (trunk forward bending)	None	None	control: ICC > 0.75 NSCLBP: ICC > 0.75	control: ICC > 0.75 NSCLBP: ICC > 0.75	Excellent	Not assessed	Significant difference p < 0.05 (paired t test) between groups	Not assessed	Moderate [costly, complex]
Haj et al., 2019									Movement	Spatial/intensity	Maximal absolute transversal angular velocity	°.s-1	3-axis electro-goniometer	Lumbar	d410	Trunk rotation (trunk forward bending)	None	None	control: ICC > 0.75 NSCLBP: ICC > 0.75	control: ICC > 0.75 NSCLBP: ICC > 0.75	Excellent	Not assessed	Significant difference p < 0.05 (paired t test) between groups	Not assessed	Moderate [costly, complex]
Haj et al., 2019									Movement	Spatial/intensity	Maximal absolute transversal angular acceleration	°.s-2	3-axis electro-goniometer	Lumbar	d410	Trunk rotation (trunk forward bending)	None	None	control: ICC > 0.75 NSCLBP: ICC > 0.75	control: ICC > 0.75 NSCLBP: ICC > 0.75	Excellent	Not assessed	Significant difference p < 0.05 (paired t test) between groups	Not assessed	Moderate [costly, complex]
Van der Hulst et al., 2010a	NSCLBP	63	41.0 +/- 11.0	26	1	The Netherlands	47	45.8 +/- 16.7 (RMDQ)	Muscular activity	Spatial/intensity	Mean electromyographic signal during first double support	V	Surface EMG	Erector spinae (longissimus) (L4)	d450	Walking	Constrained speed (treadmill)	None	Not assessed	Not assessed	Moderate [population, parameter]	Not assessed	Significant difference p = 0.010 (multilevel analysis) between groups /left and right	Not assessed	Good [costly]
Kankaanpää et al., 2005	Control	12	42.1 +/- 7.7	25.131	(only men)	Finland	0.6 +/- 1.4	2.8 +/- 3.3 (ODI)	Muscular activity	Spatial/intensity	Maximal electromyographic signal	%MVC	Surface EMG	Erector spinae (longissimus) (L4-L5)	d740	Isometric trunk return forward bending (sitting)	Submaximal voluntary contraction	None	Not assessed	Not assessed	Excellent	Not assessed	No significant difference (ANOVA) between groups	Not assessed	Poor [costly, complex, painful]
Kankaanpää et al., 2005	NSCLBP	17	39.9 +/- 6.6	24.9613	(only men)	Finland	8.8 +/- 20.5	7.4 +/- 6.7 (ODI)	Muscular activity	Frequential	Median frequency slope of the electromyographic signal	Hz.s-1	Surface EMG	Erector spinae (longissimus) (L4-L5)	d740	Isometric trunk return forward bending (sitting)	Submaximal voluntary contraction	None	Not assessed	Not assessed	Excellent	Not assessed	No significant difference (ANOVA) between groups	Not assessed	Moderate [costly, complex]
Suter & Lindsay, 2001									Muscular activity	Frequential	Initial median frequency of the electromyographic signal	Hz	Surface EMG	Erector spinae (longissimus) (L4-L5)	d740	Isometric trunk backward bending (lying prone)	None	None	Not assessed	Not assessed	Moderate [outcome, parameter]	Not assessed	Significant difference p < 0.05 (ANOVA) between groups	Not assessed	Moderate [costly, complex]
Suter & Lindsay, 2001	Control	16	33.8 +/- 9.6	24.7	(only men)	Canada	Not available	Not available	Muscular activity	Frequential	Median frequency slope of the electromyographic signal	%.s-1	Surface EMG	Erector spinae (longissimus) (L4-L5)	d740	Isometric trunk backward bending (lying prone)	None	None	Not assessed	Not assessed	Excellent	Not assessed	No significant difference (ANOVA) between groups	Not assessed	Moderate [costly, complex]
Larivière et al., 2010									Muscular activity	Spatial/intensity	Electromyographic signal amplitude slope	V.s-1	Surface EMG	Erector spinae (longissimus) (T10)	d740	Isometric trunk backward bending (standing)	Submaximal voluntary contraction	None	Not assessed	Not assessed	Good [outcome]	Not assessed	Not assessed (NSCLBP group subdivided in groups and parameters merged)	Not assessed	Moderate [costly, complex]
Larivière et al., 2010									Muscular activity	Frequential	Median frequency slope of the electromyographic signal	Hz.s-1	Surface EMG	Erector spinae (longissimus) (T10)	d740	Isometric trunk backward bending (standing)	Submaximal voluntary contraction	None	Not assessed	Not assessed	Good [outcome]	Not assessed	Not assessed (NSCLBP group subdivided in groups and parameters merged)	Not assessed	Moderate [costly, complex]
Larivière et al., 2010									Muscular activity	Variability	Variability of root mean squared electromyographic signal	V	Surface EMG	Erector spinae (longissimus) (T10)	d740	Isometric trunk backward bending (standing)	Submaximal voluntary contraction	None	Not assessed	Not assessed	Good [outcome]	Not assessed	Not assessed (NSCLBP group subdivided in groups and parameters merged)	Not assessed	Moderate [costly, complex]
Larivière et al., 2011									Muscular activity	Spatial/intensity	Electromyographic signal amplitude slope	V.s-1	Surface EMG	Erector spinae (longissimus) (T10)	d410	Trunk forward bending and return (lying prone)	Return to horizontal, pace imposed by auditive cue	None	Not assessed	Not assessed	Good [outcome]	Not assessed	No significant difference (ANOVA) between groups	Not assessed	Good [costly]
Larivière et al., 2011									Muscular activity	Frequential	Median frequency slope	Hz.s-1	Surface EMG	Erector spinae (longissimus) (T10)	d410	Trunk forward bending and return (lying prone)	Return to horizontal, pace imposed by auditive cue	None	Not assessed	Not assessed	Good [outcome]	Not assessed	No significant difference (ANOVA) between groups	Not assessed	Good [costly]
Hemming et al., 2018									Movement	Spatial/intensity	Curvature	°	Passive skin markers and optoelectronic cameras	Upper trunk	d430	Free forward bending (standing)	Weight lifting from the floor (front)	None	Not assessed	Not assessed	Excellent	Not assessed	No significant difference (ANOVA) between groups	Not assessed	Moderate [costly, complex]
Hemming et al., 2018									Movement	Spatial/intensity	Curvature	°	Passive skin markers and optoelectronic cameras	Lower trunk	d430	Free forward bending (standing)	Weight lifting from the floor (front)	None	Not assessed	Not assessed	Excellent	Not assessed	No significant difference (ANOVA) between groups	Not assessed	Moderate [costly, complex]
Hemming et al., 2018									Movement	Spatial/intensity	Curvature	°	Passive skin markers and optoelectronic cameras	Upper lumbar	d430	Free forward bending (standing)	Weight lifting from the floor (front)	None	Not assessed	Not assessed	Excellent	Not assessed	Significant difference p = 0.001 (ANOVA) between groups	Not assessed	Moderate [costly, complex]
Hemming et al., 2018									Movement	Spatial/intensity	Curvature	°	Passive skin markers and optoelectronic cameras	Lower lumbar	d430	Free forward bending (standing)	Weight lifting from the floor (front)	None	Not assessed	Not assessed	Excellent	Not assessed	No significant difference (ANOVA) between groups	Not assessed	Moderate [costly, complex]
Hemming et al., 2018									Movement	Spatial/intensity	Curvature	°	Passive skin markers and optoelectronic cameras	Upper trunk	d430	Free return forward bending (standing)	Weight lifting from the floor (front)	None	Not assessed	Not assessed	Excellent	Not assessed	No significant difference (ANOVA) between groups	Not assessed	Moderate [costly, complex]
Hemming et al., 2018									Movement	Spatial/intensity	Curvature	°	Passive skin markers and optoelectronic cameras	Lower trunk	d430	Free return forward bending (standing)	Weight lifting from the floor (front)	None	Not assessed	Not assessed	Excellent	Not assessed	No significant difference (ANOVA) between groups	Not assessed	Moderate [costly, complex]
Hemming et al., 2018									Movement	Spatial/intensity	Curvature	°	Passive skin markers and optoelectronic cameras	Upper lumbar	d430	Free return forward bending (standing)	Weight lifting from the floor (front)	None	Not assessed	Not assessed	Excellent	Not assessed	No significant difference (ANOVA) between groups	Not assessed	Moderate [costly, complex]
Hemming et al., 2018									Movement	Spatial/intensity	Curvature	°	Passive skin markers and optoelectronic cameras	Lower lumbar	d430	Free return forward bending (standing)	Weight lifting from the floor (front)	None	Not assessed	Not assessed	Excellent	Not assessed	No significant difference (ANOVA) between groups	Not assessed	Moderate [costly, complex]
Hemming et al., 2018	Control	28	38.5 +/- 11.2	23.4 +/- 3.5	1.33333	United Kingdom	Not available	Not available	Movement	Spatial/intensity	Curvature	°	Passive skin markers and optoelectronic cameras	Upper trunk	d430	Reach up (standing)	None	None	Not assessed	Not assessed	Excellent	Not assessed	No significant difference (ANOVA) between groups	Not assessed	Moderate [costly, complex]
Hemming et al., 2018									Movement	Spatial/intensity	Curvature	°	Passive skin markers and optoelectronic cameras	Lower trunk	d430	Reach up (standing)	None	None	Not assessed	Not assessed	Excellent	Not assessed	No significant difference (ANOVA) between groups	Not assessed	Moderate [costly, complex]
Hemming et al., 2018									Movement	Spatial/intensity	Curvature	°	Passive skin markers and optoelectronic cameras	Upper lumbar	d430	Reach up (standing)	None	None	Not assessed	Not assessed	Excellent	Not assessed	No significant difference (ANOVA) between groups	Not assessed	Moderate [costly, complex]
Hemming et al., 2018									Movement	Spatial/intensity	Curvature	°	Passive skin markers and optoelectronic cameras	Lower lumbar	d430	Reach up (standing)	None	None	Not assessed	Not assessed	Excellent	Not assessed	No significant difference (ANOVA) between groups	Not assessed	Moderate [costly, complex]
Hemming et al., 2018									Movement	Spatial/intensity	Curvature	°	Passive skin markers and optoelectronic cameras	Upper trunk	d430	Sit to stand	None	None	Not assessed	Not assessed	Excellent	Not assessed	No significant difference (ANOVA) between groups	Not assessed	Moderate [costly, complex]
Hemming et al., 2018									Movement	Spatial/intensity	Curvature	°	Passive skin markers and optoelectronic cameras	Lower trunk	d430	Sit to stand	None	None	Not assessed	Not assessed	Excellent	Not assessed	Significant difference p = 0.002 (ANOVA) between groups	Not assessed	Moderate [costly, complex]
Hemming et al., 2018									Movement	Spatial/intensity	Curvature	°	Passive skin markers and optoelectronic cameras	Upper lumbar	d430	Sit to stand	None	None	Not assessed	Not assessed	Excellent	Not assessed	No significant difference (ANOVA) between groups	Not assessed	Moderate [costly, complex]
Hemming et al., 2018									Movement	Spatial/intensity	Curvature	°	Passive skin markers and optoelectronic cameras	Lower lumbar	d430	Sit to stand	None	None	Not assessed	Not assessed	Excellent	Not assessed	No significant difference (ANOVA) between groups	Not assessed	Moderate [costly, complex]
Hemming et al., 2018									Movement	Spatial/intensity	Curvature	°	Passive skin markers and optoelectronic cameras	Upper trunk	d430	Stand to sit	None	None	Not assessed	Not assessed	Excellent	Not assessed	No significant difference (ANOVA) between groups	Not assessed	Moderate [costly, complex]
Hemming et al., 2018	NSCLBP	50	42.35	22.1	1	United Kingdom	45.5	22.1 (ODI)	Movement	Spatial/intensity	Curvature	°	Passive skin markers and optoelectronic cameras	Lower trunk	d430	Step down	None	None	Not assessed	Not assessed	Excellent	Not assessed	No significant difference (ANOVA) between groups	Not assessed	Moderate [costly, complex]
Hemming et al., 2018									Movement	Spatial/intensity	Curvature	°	Passive skin markers and optoelectronic cameras	Upper lumbar	d430	Step down	None	None	Not assessed	Not assessed	Excellent	Not assessed	No significant difference (ANOVA) between groups	Not assessed	Moderate [costly, complex]
Hemming et al., 2018									Movement	Spatial/intensity	Curvature	°	Passive skin markers and optoelectronic cameras	Lower lumbar	d430	Step down	None	None	Not assessed	Not assessed	Excellent	Not assessed	Significant difference p = 0.002 (ANOVA) between groups	Not assessed	Moderate [costly, complex]
Hemming et al., 2018									Movement	Spatial/intensity	Curvature	°	Passive skin markers and optoelectronic cameras	Upper trunk	d430	Step down	None	None	Not assessed	Not assessed	Excellent	Not assessed	No significant difference (ANOVA) between groups	Not assessed	Moderate [costly, complex]
Hemming et al., 2018									Movement	Spatial/intensity	Curvature	°	Passive skin markers and optoelectronic cameras	Lower trunk	d430	Step up	None	None	Not assessed	Not assessed	Excellent	Not assessed	No significant difference (ANOVA) between groups	Not assessed	Moderate [costly, complex]
Hemming et al., 2018									Movement	Spatial/intensity	Curvature	°	Passive skin markers and optoelectronic cameras	Upper lumbar	d430	Step up	None	None	Not assessed	Not assessed	Excellent	Not assessed	No significant difference (ANOVA) between groups	Not assessed	Moderate [costly, complex]
Hemming et al., 2018									Movement	Spatial/intensity	Curvature	°	Passive skin markers and optoelectronic cameras	Lower lumbar	d430	Step up	None	None	Not assessed	Not assessed	Excellent	Not assessed	Significant difference p = 0.001 (ANOVA) between groups	Not assessed	Moderate [costly, complex]
Hemming et al., 2018									Movement	Spatial/intensity	Curvature	°	Passive skin markers and optoelectronic cameras	Upper trunk	d430	Step up	None	None	Not assessed	Not assessed	Excellent	Not assessed	No significant difference (ANOVA) between groups	Not assessed	Moderate [costly, complex]
Hemming et al., 2018									Movement	Spatial/intensity	Curvature	°	Passive skin markers and optoelectronic cameras	Lower trunk	d430	Stand to sit	None	None	Not assessed	Not assessed	Excellent	Not assessed	Significant difference p = 0.004 (ANOVA) between groups	Not assessed	Moderate [costly, complex]
Hemming et al., 2018									Movement	Spatial/intensity	Curvature	°	Passive skin markers and optoelectronic cameras	Upper lumbar	d430	Stand to sit	None	None	Not assessed	Not assessed	Excellent	Not assessed	No significant difference (ANOVA) between groups	Not assessed	Moderate [costly, complex]
Hemming et al., 2018									Movement	Spatial/intensity	Curvature	°	Passive skin markers and optoelectronic cameras	Lower lumbar	d430	Stand to sit	None	None	Not assessed	Not assessed	Excellent	Not assessed	No significant difference (ANOVA) between groups	Not assessed	Moderate [costly, complex]
Hemming et al., 2018									Movement	Spatial/intensity	Curvature	°	Passive skin markers and optoelectronic cameras	Upper trunk	d430	Trunk forward bending (standing)	Target to be touched by hands at the floor level	None	Not assessed	Not assessed	Excellent	Not assessed	No significant difference (ANOVA) between groups	Not assessed	Moderate [costly, complex]
Hemming et al., 2018									Movement	Spatial/intensity	Curvature	°	Passive skin markers and optoelectronic cameras	Lower trunk	d430	Trunk forward bending (standing)	Target to be touched by hands at the floor level	None	Not assessed	Not assessed	Excellent	Not assessed	Significant difference p = 0.009 (ANOVA) between groups	Not assessed	Moderate [costly, complex]
Hemming et al., 2018									Movement	Spatial/intensity	Curvature	°	Passive skin markers and optoelectronic cameras	Upper lumbar	d430	Trunk forward bending (standing)	Target to be touched by hands at the floor level	None	Not assessed	Not assessed	Excellent	Not assessed	Significant difference p = 0.005 (ANOVA) between groups	Not assessed	Moderate [costly, complex]
Hemming et al., 2018									Movement	Spatial/intensity	Curvature	°	Passive skin markers and optoelectronic cameras	Lower lumbar	d430	Trunk forward bending (standing)	Target to be touched by hands at the floor level	None	Not assessed	Not assessed	Excellent	Not assessed	No significant difference (ANOVA) between groups	Not assessed	Moderate [costly, complex]
Hemming et al., 2018									Movement	Spatial/intensity	Curvature	°	Passive skin markers and optoelectronic cameras	Upper trunk	d430	Trunk return forward bending (standing)	Target to be touched by hands at the floor level	None	Not assessed	Not assessed	Excellent	Not assessed	No significant difference (ANOVA) between groups	Not assessed	Moderate [costly, complex]
Hemming et al., 2018									Movement	Spatial/intensity	Curvature	°	Passive skin markers and optoelectronic cameras	Lower trunk	d430	Trunk return forward bending (standing)	Target to be touched by hands at the floor level	None	Not assessed	Not assessed	Excellent	Not assessed	Significant difference p = 0.006 (ANOVA) between groups	Not assessed	Moderate [costly, complex]
Hemming et al., 2018									Movement	Spatial/intensity	Curvature	°	Passive skin markers and optoelectronic cameras	Upper lumbar	d430	Trunk return forward bending (standing)	Target to be touched by hands at the floor level	None	Not assessed	Not assessed	Excellent	Not assessed	No significant difference (ANOVA) between groups	Not assessed	Moderate [costly, complex]
Hemming et al., 2018									Movement	Spatial/intensity	Curvature	°	Passive skin markers and optoelectronic cameras	Lower lumbar	d430	Trunk return forward bending (standing)	Target to be touched by hands at the floor level	None	Not assessed	Not assessed	Excellent	Not assessed	No significant difference (ANOVA) between groups	Not assessed	Moderate [costly, complex]
Henry et al., 2006									Movement	Temporal	Initial anterior-posterior centre of mass displacement latency	s	Passive skin markers and optoelectronic cameras	Whole body	d415	Two-legged standing	None	Unexpected sudden supporting platform translation (12 directions)	Not assessed	Not assessed	Excellent	Not assessed	Significant difference p = 0.04 (ANOVA) between groups	Not assessed	Moderate [costly, complex]
Henry et al., 2006									Movement	Temporal	Maximal anterior-posterior centre of mass displacement latency	s	Passive skin markers and optoelectronic cameras	Whole body	d415	Two-legged standing	None	Unexpected sudden supporting platform translation (12 directions)	Not assessed	Not assessed	Excellent	Not assessed	No significant difference (ANOVA) between groups	Not assessed	Moderate [costly, complex]
Henry et al., 2006									Movement	Temporal	Initial medial-lateral centre of mass displacement latency	s	Passive skin markers and optoelectronic cameras	Whole body	d415	Two-legged standing	None	Unexpected sudden supporting platform translation (12 directions)	Not assessed	Not assessed	Excellent	Not assessed	No significant difference (ANOVA) between groups	Not assessed	Moderate [costly, complex]
Henry et al., 2006									Movement	Temporal	Maximal medial-lateral centre of mass displacement latency	s	Passive skin markers and optoelectronic cameras	Whole body	d415	Two-legged standing	None	Unexpected sudden supporting platform translation (12 directions)	Not assessed	Not assessed	Excellent	Not assessed	Significant difference p = 0.04 (ANOVA) between groups	Not assessed	Moderate [costly, complex]
Henry et al., 2006	Control	24	33.3 +/- 10.5	23.1 +/- 3.2	0.5	USA	2.0 +/- 4.4	0.0 +/- 0.0 (RMDQ)	Movement	Spatial/intensity	Maximal centre of mass anterior-posterior displacement	m	Passive skin markers and optoelectronic cameras	Whole body	d415	Two-legged standing	None	Unexpected sudden supporting platform translation (12 directions)	Not assessed	Not assessed	Excellent	Not assessed	Significant difference p = 0.03 (ANOVA) between groups	Not assessed	Moderate [costly, complex]
Henry et al., 2006	NSCLBP	26	38.6 +/- 13.2	24.8 +/- 3.2	0.538462	USA	19.0 +/- 15.1	9.6 +/- 9.2 (RMDQ)	Movement	Spatial/intensity	Maximal centre of mass medial-lateral displacement	m	Passive skin markers and optoelectronic cameras	Whole body	d415	Two-legged standing	None	Unexpected sudden supporting platform translation (12 directions)	Not assessed	Not assessed	Excellent	Not assessed	No significant difference (ANOVA) between groups	Not assessed	Moderate [costly, complex]
Hidalgo et al., 2012	Control	25	40.0 +/- 11.0	23.3 +/- 2.5	1.5	Belgium	Not available	Not available	Movement	Spatial/intensity	Maximal absolute sagittal angle	°	Passive skin markers and optoelectronic cameras	Upper trunk	d410	Trunk forward bending (sitting)	None	None	control: ICC = 0.89, SEM = 4.1% NSCLBP: ICC = 0.90, SEM = 7.3%	Not assessed	Excellent	Not assessed	Significant difference p < 0.001 (t test) between groups	control: 11.4%, NSCLBP: 20.4%	Moderate [costly, complex]
Hidalgo et al., 2012									Movement	Spatial/intensity	Maximal absolute sagittal angle	°	Passive skin markers and optoelectronic cameras	Lower trunk	d410	Trunk forward bending (sitting)	None	None	control: ICC = 0.89, SEM = 3.9% NSCLBP: ICC = 0.92, SEM = 7.1%	Not assessed	Excellent	Not assessed	Significant difference p < 0.001 (t test) between groups	control: 10.9%, NSCLBP: 19.9%	Moderate [costly, complex]
Hidalgo et al., 2012									Movement	Spatial/intensity	Maximal absolute sagittal angle	°	Passive skin markers and optoelectronic cameras	Upper lumbar	d410	Trunk forward bending (sitting)	None	None	control: ICC = 0.91, SEM = 4.8% NSCLBP: ICC = 0.87, SEM = 10.6%	Not assessed	Excellent	Not assessed	Significant difference p < 0.001 (t test) between groups	control: 13.4%, NSCLBP: 29.5%	Moderate [costly, complex]
Hidalgo et al., 2012									Movement	Spatial/intensity	Absolute sagittal angular velocity	°.s-1	Passive skin markers and optoelectronic cameras	Upper lumbar	d410	Trunk forward bending (sitting)	None	None	control: ICC = 0.94, SEM = 7.1% NSCLBP: ICC = 0.84, SEM = 13.2%	Not assessed	Excellent	Not assessed	Significant difference p < 0.001 (t test) between groups	control: 19.6%, NSCLBP: 36.7%	Moderate [costly, complex]
Hidalgo et al., 2012									Movement	Spatial/intensity	Maximal absolute sagittal angle	°	Passive skin markers and optoelectronic cameras	Lower lumbar	d410	Trunk forward bending (sitting)	None	None	control: ICC = 0.91, SEM = 5.9% NSCLBP: ICC = 0.87, SEM = 12.8%	Not assessed	Excellent	Not assessed	Significant difference p < 0.001 (t test) between groups	control: 16.6%, NSCLBP: 35.4%	Moderate [costly, complex]
Hidalgo et al., 2012									Movement	Spatial/intensity	Absolute sagittal angular velocity	°.s-1	Passive skin markers and optoelectronic cameras	Lower lumbar	d410	Trunk forward bending (sitting)	None	None	control: ICC = 0.93, SEM = 8.8% NSCLBP: ICC = 0.82, SEM = 16.9%	Not assessed	Excellent	Not assessed	Significant difference p < 0.01 (t test) between groups	control: 24.4%, NSCLBP: 46.9%	Moderate [costly, complex]
Hidalgo et al., 2012									Movement	Spatial/intensity	Maximal absolute sagittal angle	°	Passive skin markers and optoelectronic cameras	Total lumbar	d410	Trunk forward bending (sitting)	None	None	control: ICC = 0.90, SEM = 4.5% NSCLBP: ICC = 0.86, SEM = 9.6%	Not assessed	Excellent	Not assessed	Significant difference p < 0.001 (t test) between groups	control: 12.5%, NSCLBP: 26.7%	Moderate [costly, complex]
Hidalgo et al., 2012									Movement	Spatial/intensity	Absolute sagittal angular velocity	°.s-1	Passive skin markers and optoelectronic cameras	Total lumbar	d410	Trunk forward bending (sitting)	None	None	control: ICC = 0.94, SEM = 6.3% NSCLBP: ICC = 0.89, SEM = 10.1%	Not assessed	Excellent	Not assessed	Significant difference p < 0.001 (t test) between groups	control: 17.5%, NSCLBP: 27.9%	Moderate [costly, complex]
Hidalgo et al., 2012									Movement	Spatial/intensity	Maximal absolute sagittal angle	°	Passive skin markers and optoelectronic cameras	Upper trunk	d410	Trunk forward bending with rotation (sitting)	None	None	control: ICC = 0.88/0.93, SEM = 3.3/3.8% NSCLBP: ICC = 0.92/0.81, SEM = 7.8/14.4%	Not assessed	Excellent	Not assessed	Significant difference p < 0.001 (t test) between groups /left Significant difference p < 0.001 (t test) between groups /right	control: 9.3/10.4%, NSCLBP: 21.7/39.9%	Moderate [costly, complex]
Hidalgo et al., 2012									Movement	Spatial/intensity	Maximal absolute sagittal angle	°	Passive skin markers and optoelectronic cameras	Lower trunk	d410	Trunk forward bending with rotation (sitting)	None	None	control: ICC = 0.85/0.89, SEM = 4.1/5.1% NSCLBP: ICC = 0.93/0.94, SEM = 8.1/6.9%	Not assessed	Excellent	Not assessed	Significant difference p < 0.001 (t test) between groups /left Significant difference p < 0.001 (t test) between groups /right	control: 11.6/14.2%, NSCLBP: 22.4/19.1%	Moderate [costly, complex]
Hidalgo et al., 2012									Movement	Spatial/intensity	Maximal absolute sagittal angle	°	Passive skin markers and optoelectronic cameras	Upper lumbar	d410	Trunk forward bending with rotation (sitting)	None	None	control: ICC = 0.85/0.90, SEM = 6.4/8.4% NSCLBP: ICC = 0.93/0.92, SEM = 9.5/11.3%	Not assessed	Excellent	Not assessed	Significant difference p < 0.001 (t test) between groups /left Significant difference p < 0.001 (t test) between groups /right	control: 17.9/23.3%, NSCLBP: 26.4/31.3%	Moderate [costly, complex]
Hidalgo et al., 2012									Movement	Spatial/intensity	Absolute sagittal angular velocity	°	Passive skin markers and optoelectronic cameras	Upper lumbar	d410	Trunk forward bending with rotation (sitting)	None	None	control: ICC = 0.82/0.85, SEM = 12.9/11.1% NSCLBP: ICC = 0.90/0.75, SEM = 10.1/14.1%	Not assessed	Excellent	Not assessed	Significant difference p < 0.001 (t test) between groups /left Significant difference p < 0.001 (t test) between groups /right	control: 35.8/30.7%, NSCLBP: 27.7/39.2%	Moderate [costly, complex]
Hidalgo et al., 2012									Movement	Spatial/intensity	Maximal absolute sagittal angle	°	Passive skin markers and optoelectronic cameras	Lower lumbar	d410	Trunk forward bending with rotation (sitting)	None	None	control: ICC = 0.82/0.92, SEM = 8.4/9.7% NSCLBP: ICC = 0.93/0.91, SEM = 10.4/11.9%	Not assessed	Excellent	Not assessed	Significant difference p < 0.001 (t test) between groups /left Significant difference p < 0.001 (t test) between groups /right	control: 23.3/27.1%, NSCLBP: 29.1/33.2%	Moderate [costly, complex]
Hidalgo et al., 2012									Movement	Spatial/intensity	Absolute sagittal angular velocity	°.s-1	Passive skin markers and optoelectronic cameras	Lower lumbar	d410	Trunk forward bending with rotation (sitting)	None	None	control: ICC = 0.85/0.87, SEM = 13.8/12.5% NSCLBP: ICC = 0.92/0.87, SEM = 10.8/14.8%	Not assessed	Excellent	Not assessed	Significant difference p < 0.001 (t test) between groups /left Significant difference p < 0.001 (t test) between groups /right	control: 38.3/34.6%, NSCLBP: 29.9/40.9%	Moderate [costly, complex]
Hidalgo et al., 2012									Movement	Spatial/intensity	Maximal absolute sagittal angle	°	Passive skin markers and optoelectronic cameras	Total lumbar	d410	Trunk forward bending with rotation (sitting)	None	None	control: ICC = 0.86/0.88, SEM = 5.4/7.1% NSCLBP: ICC = 0.93/0.92, SEM = 8.6/11.3%	Not assessed	Excellent	Not assessed	Significant difference p < 0.001 (t test) between groups /left Significant difference p < 0.001 (t test) between groups /right	control: 15.2/19.7%, NSCLBP: 23.9/31.3%	Moderate [costly, complex]
Hidalgo et al., 2012									Movement	Spatial/intensity	Absolute sagittal angular velocity	°.s-1	Passive skin markers and optoelectronic cameras	Total lumbar	d410	Trunk forward bending with rotation (sitting)	None	None	control: ICC = 0.78/0.84, SEM = 12.6/10.8% NSCLBP: ICC = 0.89/0.75, SEM = 9.8/7.5%	Not assessed	Excellent	Not assessed	Significant difference p < 0.001 (t test) between groups /left Significant difference p < 0.001 (t test) between groups /right	control: 34.9/29.9%, NSCLBP: 27.2/20.8%	Moderate [costly, complex]
Hidalgo et al., 2012	NSCLBP	25	42.0 +/- 9.0	25.2 +/- 3.2	1.08333	Belgium	25.0 +/- 15.0	19.8 +/- 8.6 (ODI)	Movement	Spatial/intensity	Maximal absolute frontal angle	°	Passive skin markers and optoelectronic cameras	Upper trunk	d410	Trunk lateral bending (sitting)	None	None	control: ICC = 0.76/0.60, SEM = 6.4/6.5% NSCLBP: ICC = 0.85/0.90, SEM = 7.5/5.9%	Not assessed	Excellent	Not assessed	No significant difference (t test) between groups	control: 17.8/18.1%, NSCLBP: 20.8/16.3%	Moderate [costly, complex]
Hidalgo et al., 2012									Movement	Spatial/intensity	Maximal absolute frontal angle	°	Passive skin markers and optoelectronic cameras	Lower trunk	d410	Trunk lateral bending (sitting)	None	None	control: ICC = 0.80/0.70, SEM = 6.3/5.8% NSCLBP: ICC = 0.94/0.95, SEM = 6.2/4.3%	Not assessed	Excellent	Not assessed	No significant difference (t test) between groups	control: 17.5/16.3%, NSCLBP: 17.3/11.8%	Moderate [costly, complex]
Hidalgo et al., 2012									Movement	Spatial/intensity	Maximal absolute frontal angle	°	Passive skin markers and optoelectronic cameras	Upper lumbar	d410	Trunk lateral bending (sitting)	None	None	control: ICC = 0.90/0.85, SEM = 7.6/9.1% NSCLBP: ICC = 0.94/0.96, SEM = 9.8/6.1%	Not assessed	Excellent	Not assessed	No significant difference (t test) between groups	control: 21.2/25.1%, NSCLBP: 27.3/16.7%	Moderate [costly, complex]
Hidalgo et al., 2012									Movement	Spatial/intensity	Absolute frontal angular velocity	°	Passive skin markers and optoelectronic cameras	Upper lumbar	d410	Trunk lateral bending (sitting)	None	None	control: ICC = 0.84/0.70, SEM = 9.4/16.9% NSCLBP: ICC = 0.91/0.85, SEM = 11.7/9.9%	Not assessed	Excellent	Not assessed	No significant difference (t test) between groups	control: 26.1/46.8%, NSCLBP: 32.6/27.3%	Moderate [costly, complex]
Hidalgo et al., 2012									Movement	Spatial/intensity	Maximal absolute frontal angle	°	Passive skin markers and optoelectronic cameras	Lower lumbar	d410	Trunk lateral bending (sitting)	None	None	control: ICC = 0.86/0.96, SEM = 11.5/13.7% NSCLBP: ICC = 0.92/0.81, SEM = 13.7/19.4%	Not assessed	Excellent	Not assessed	No significant difference (t test) between groups	control: 32.1/38.0%, NSCLBP: 38.1/53.7%	Moderate [costly, complex]
Hidalgo et al., 2012									Movement	Spatial/intensity	Absolute frontal angular velocity	°.s-1	Passive skin markers and optoelectronic cameras	Lower lumbar	d410	Trunk lateral bending (sitting)	None	None	control: ICC = 0.77/0.75, SEM = 15.6/19.4% NSCLBP: ICC = 0.90/0.77, SEM = 15.3/18.8%	Not assessed	Excellent	Not assessed	No significant difference (t test) between groups	control: 43.4/53.8%, NSCLBP: 42.5/46.4%	Moderate [costly, complex]
Hidalgo et al., 2012									Movement	Spatial/intensity	Maximal absolute frontal angle	°	Passive skin markers and optoelectronic cameras	Total lumbar	d410	Trunk lateral bending (sitting)	None	None	control: ICC = 0.91/0.87, SEM = 6.8/7.1% NSCLBP: ICC = 0.93/0.93, SEM = 9.5/8.4%	Not assessed	Excellent	Not assessed	No significant difference (t test) between groups	control: 18.8/19.8%, NSCLBP: 26.4/23.3%	Moderate [costly, complex]
Hidalgo et al., 2012									Movement	Spatial/intensity	Absolute frontal angular velocity	°.s-1	Passive skin markers and optoelectronic cameras	Total lumbar	d410	Trunk lateral bending (sitting)	None	None	control: ICC = 0.87/0.72, SEM = 8.2/15.1% NSCLBP: ICC = 0.90/0.86, SEM = 12.1/10.3%	Not assessed	Excellent	Not assessed	No significant difference (t test) between groups	control: 22.8/46.6%, NSCLBP: 33.4/28.4%	Moderate [costly, complex]
Hidalgo et al., 2012									Movement	Spatial/intensity	Absolute transversal angle	°	Passive skin markers and optoelectronic cameras	Scapular belt	d410	Trunk rotation (sitting)	None	None	control: ICC = 0.70/0.96, SEM = 6.5/4.7% NSCLBP: ICC = 0.81/0.87, SEM = 11.8/9.2%	Not assessed	Excellent	Not assessed	Significant difference p < 0.05 (t test) between groups /left Significant difference p < 0.001 (t test) between groups /right	control: 18.1/12.9%, NSCLBP: 32.8/25.4%	Moderate [costly, complex]
Hidalgo et al., 2013	Control	10	30.0 +/- 11.7	22.9 +/- 2.2	1	Belgium	Not available	Not available	Movement	Spatial/intensity	Maximal absolute sagittal angle	°	Passive skin markers and optoelectronic cameras	Lumbar	d410	Trunk forward bending (sitting)	Repositioning task at 30° trunk flexion	Eyes closed	Not assessed	Not assessed	Good [population]	Not assessed	Significant difference p = 0.03 (ANOVA) between groups	Not assessed	Moderate [costly, complex]
Hidalgo et al., 2013	NSCLBP	10	33.8 +/- 7.5	22.4 +/- 2.9	1	Belgium	34.0 +/- 9.0	Not available	Movement	Spatial/intensity	Maximal absolute sagittal angle	°	Passive skin markers and optoelectronic cameras	Lumbar	d410	Trunk forward bending (sitting)	Repositioning task at 30° trunk flexion	Eyes closed, elastic tape along erector spinae	Not assessed	Not assessed	Good [population]	Not assessed	Significant difference p = 0.006 (ANOVA) between groups	Not assessed	Moderate [costly, complex]
Hidalgo et al., 2013									Movement	Spatial/intensity	Maximal absolute sagittal angle	°	Passive skin markers and optoelectronic cameras	Lumbar	d410	Trunk forward bending (sitting)	Repositioning task at 30° trunk flexion	Eyes closed, vibrations along erector spinae	Not assessed	Not assessed	Good [population]	Not assessed	Significant difference p = 0.03 (ANOVA) between groups	Not assessed	Moderate [costly, complex]
Hidalgo et al., 2013									Movement	Spatial/intensity	Maximal absolute sagittal angle	°	Passive skin markers and optoelectronic cameras	Lumbar	d410	Trunk forward bending (sitting)	Repositioning task at 30° trunk flexion	Eyes closed, electrostimulation along erector spinae	Not assessed	Not assessed	Good [population]	Not assessed	No significant difference (ANOVA) between groups	Not assessed	Moderate [costly, complex]
Hidalgo et al., 2013									Movement	Spatial/intensity	Maximal absolute sagittal angle	°	Passive skin markers and optoelectronic cameras	Lumbar	d410	Trunk forward bending (sitting)	Repositioning task at 30° trunk flexion	Eyes closes, unstable sit	Not assessed	Not assessed	Good [population]	Not assessed	No significant difference (ANOVA) between groups	Not assessed	Moderate [costly, complex]
Himmelreich et al., 2008									Movement	Spatial/intensity	Maximal relative sagittal angle	°	2-axis electro-goniometer	Hip	d410	Stairs up	None	None	Not assessed	Not assessed	Moderate [population, instrument]	Not assessed	Not assessed	Not assessed	Moderate [costly, complex]
Suter & Lindsay, 2001	NSCLBP	25	37.4 +/- 9.9	27.3	(only men)	Canada	32.0 +/- 18.0	17.5 +/- 11.0 (ODI)	Muscular activity	Frequential	Median frequency slope of the electromyographic signal	%.s-1	Surface EMG	Erector spinae (longissimus) (T12)	d740	Isometric trunk backward bending (lying prone)	None	None	Not assessed	Not assessed	Excellent	Not assessed	No significant difference (ANOVA) between groups	Not assessed	Moderate [costly, complex]
Himmelreich et al., 2008	Control	20	32.6 +/- 5.1	23.9954	(only men)	Germany	Not available	Not available	Movement	Spatial/intensity	Maximal relative sagittal angle	°	2-axis electro-goniometer	Hip	d410	Walking	Constrained speed (treadmill)	None	Not assessed	Not assessed	Moderate [population, instrument]	Not assessed	Not assessed	Not assessed	Moderate [costly, complex]
Himmelreich et al., 2008	NSCLBP	12	53.4 +/- 7.7	27.3736	(only men)	Germany	41	Not available	Movement	Spatial/intensity	Maximal relative sagittal angle	°	2-axis electro-goniometer	Hip	d410	Walking	Constrained speed (treadmill), rising slope	None	Not assessed	Not assessed	Moderate [population, instrument]	Not assessed	Not assessed	Not assessed	Moderate [costly, complex]
Suter & Lindsay, 2001									Muscular activity	Frequential	Initial median frequency of the electromyographic signal	Hz	Surface EMG	Erector spinae (longissimus) (T12)	d740	Isometric trunk backward bending (lying prone)	None	None	Not assessed	Not assessed	modarate [outcome, parameter]	Not assessed	No significant difference (ANOVA) between groups	Not assessed	Moderate [costly, complex]
Lamoth et al., 2006a									Muscular activity	Spatial/intensity	Maximal electromyographic signal	%MAX	Surface EMG	Erector spinae (longissimus) (T12, L2 and L4)	d450	Walking	Constrained speed (treadmill)	None	Not assessed	Not assessed	Excellent	Not assessed	Significant difference p < 0.01 (t test) between groups	Not assessed	Good [costly]
Larivière et al., 2002									Muscular activity	Spatial/intensity	Maximal electromyographic signal	V	Surface EMG	Erector spinae (longissimus) (T9 and L3)	d430	Free forward bending and return (standing)	Weight lifting from the floor (front)	None	Not assessed	Not assessed	Good [population]	Not assessed	Significant difference p < 0.05 (ANOVA) between groups /left	Not assessed	Good [costly]
Larivière et al., 2002									Muscular activity	Spatial/intensity	Maximal electromyographic signal	V	Surface EMG	Erector spinae (longissimus) (T9 and L3)	d430	Free forward bending and return (standing)	Weight lifting from the floor (90° right side)	None	Not assessed	Not assessed	Good [population]	Not assessed	Significant difference p < 0.05 (ANOVA) within interaction groups x action	Not assessed	Good [costly]
Van Dieen et al., 2003	Control	16	40.5 +/- 11.5	25	0.45	USA	Not available	Not available	Muscular activity	Coordination	Ratio between muscle groups of sum of mean electromyographic signals	NA	Surface EMG	Erector spinae (longissimus) (T9 and L3), multifidus / rectus abdominis, internal oblique, external oblique	d410	Trunk forward/backward bending, lateral bending and rotation (semisitting)	+/- 20° of rotation	None	Not assessed	Not assessed	Good [ parameter]	Not assessed	Significant difference p = 0.006 (ANOVA) between groups	Not assessed	Moderate [costly, complex]
Ohe et al., 2015									Muscular activity	Spatial/intensity	Maximal root mean squared electromyographic signal	%subMVC	Surface EMG	Erector spinae (longissimus)	d410	Single leg raise (crook lying supine)	Pace imposed by auditive cue	None	Not assessed	Not assessed	Excellent	Not assessed	No significant difference (Tukey test) between groups	Not assessed	Good [costly]
Leinonen et al., 2000	Control	19	41.6 +/- 7.2	23.6 +/- 2.5	(only women)	Finland	Not available	Not available	Muscular activity	Temporal	Muscle activation burst duration	%cycle	Surface EMG	Erector spinae (longissimus) (L1 to L2)	d410	Trunk forward bending and return (standing)	None	None	Not assessed	Not assessed	Excellent	Not assessed	Not assessed	Not assessed	Good [costly]
Lima et al., 2018									Muscular activity	Spatial/intensity	Maximal electromyographic signal	V	Surface EMG	Erector spinae (longissimus) (L1)	d430	Stairs up	None	None	Not assessed	Not assessed	Excellent	Not assessed	Significant difference p < 0.001 (Fisher exact test) between groups	Not assessed	Good [costly]
Lui et al., 2018									Muscular activity	Spatial/intensity	Maximal root mean squared electromyographic signal	%MVC	Surface EMG	Erector spinae (longissimus) (L1)	d410	Squat to stand	Before/after prolonged deep squat	None	Not assessed	Not assessed	Good [population]	Not assessed	No significant difference before/after deep squat (ANOVA) between groups	Not assessed	Poor [costly, complex, painful]
Lui et al., 2018									Muscular activity	Spatial/intensity	Maximal root mean squared electromyographic signal	%MVC	Surface EMG	Erector spinae (longissimus) (L1)	d410	Stand to squat	Before/after prolonged deep squat	None	Not assessed	Not assessed	Good [population]	Not assessed	No significant difference before/after deep squat (ANOVA) between groups	Not assessed	Poor [costly, complex, painful]
Dankaerts et al., 2004									Muscular activity	Spatial/intensity	Maximal electromyographic signal	V	Surface EMG	External oblique	d740	Isometric double leg raise (crook lying supine)	None	None	control: ICC = 0.88, SEM = 4% NSCLBP: ICC = 0.85, SEM = 8%	Not assessed	Excellent	Not assessed	Not assessed	Not assessed	Good [costly]
Dankaerts et al., 2004	Control	6	36.7 +/- 4.6	22.8 +/- 2.2	1	Australia	Not available	Not available	Muscular activity	Spatial/intensity	Maximal electromyographic signal	V	Surface EMG	External oblique	d740	Isometric trunk forward bending (lying supine)	Maximal voluntary contraction	None	control: ICC = 0.58, SEM = 19% NSCLBP: ICC = 0.61, SEM = 25%	Not assessed	Excellent	Not assessed	Not assessed	Not assessed	Moderate [costly, painful]
Dankaerts et al., 2006a									Muscular activity	Spatial/intensity	Mean electromyographic signal	%subMVC	Surface EMG	External oblique	d415	Supported sitting	None	None	Not assessed	Not assessed	Good [population]	Not assessed	No significant difference (independent t test) between groups	Not assessed	Good [costly]
Dankaerts et al., 2006a									Muscular activity	Spatial/intensity	Mean electromyographic signal	%subMVC	Surface EMG	External oblique	d415	Unsupported sitting	None	None	Not assessed	Not assessed	Good [population]	Not assessed	No significant difference (independent t test) between groups	Not assessed	Good [costly]
Descarreaux et al., 2007									Muscular activity	Spatial/intensity	Integrated root mean squared electromyographic signal	V.s	Surface EMG	External oblique	d415	Rapid isometric trunk forward/backward bending (standing)	Submaximal voluntary contraction	Eyes closed	Not assessed	Not assessed	Good [outcome]	Not assessed	No significant difference (Tukey test) between groups	Not assessed	Moderate [costly, complex]
Descarreaux et al., 2007									Muscular activity	Temporal	Muscle activation burst duration	s	Surface EMG	External oblique	d415	Rapid isometric trunk forward/backward bending (standing)	Submaximal voluntary contraction	Eyes closed	Not assessed	Not assessed	Excellent	Not assessed	Significant difference p = 0.026 (Tukey test) between groups	Not assessed	Moderate [costly, complex]
Du et al., 2018									Muscular activity	Spatial/intensity	Root mean squared electromyographic signal	%MAX	Surface EMG	External oblique	d410	Trunk backward bending and return (standing)	Pace imposed by auditive cue	None	Not assessed	Not assessed	Good [population]	Not assessed	No significant difference (t test) between groups	Not assessed	Good [costly]
Du et al., 2018									Muscular activity	Frequential	Mean power frequency of the electromyographic signal	Hz	Surface EMG	External oblique	d410	Trunk backward bending and return (standing)	Pace imposed by auditive cue	None	Not assessed	Not assessed	Good [population]	Not assessed	No significant difference (t test) between groups	Not assessed	Good [costly]
Du et al., 2018									Muscular activity	Frequential	Median frequency of the electromyographic signal	Hz	Surface EMG	External oblique	d410	Trunk backward bending and return (standing)	Pace imposed by auditive cue	None	Not assessed	Not assessed	Good [population]	Not assessed	No significant difference (t test) between groups	Not assessed	Good [costly]
Du et al., 2018									Muscular activity	Frequential	Median frequency of the electromyographic signal	Hz	Surface EMG	External oblique	d410	Trunk backward bending and return (standing)	Pace imposed by auditive cue	None	Not assessed	Not assessed	Good [population]	Not assessed	Significant difference p = 0.001 (t test) between groups /left Significant difference p = 0.001 (t test) between groups /right	Not assessed	Good [costly]
Du et al., 2018									Muscular activity	Spatial/intensity	Mean electromyographic signal	%MAX	Surface EMG	External oblique	d410	Trunk forward bending and return (standing)	Pace imposed by auditive cue	None	Not assessed	Not assessed	Good [population]	Not assessed	No significant difference (t test) between groups	Not assessed	Good [costly]
Du et al., 2018									Muscular activity	Spatial/intensity	Root mean squared electromyographic signal	%MAX	Surface EMG	External oblique	d410	Trunk forward bending and return (standing)	Pace imposed by auditive cue	None	Not assessed	Not assessed	Good [population]	Not assessed	No significant difference (t test) between groups	Not assessed	Good [costly]
Du et al., 2018									Muscular activity	Frequential	Mean power frequency of the electromyographic signal	Hz	Surface EMG	External oblique	d410	Trunk forward bending and return (standing)	Pace imposed by auditive cue	None	Not assessed	Not assessed	Good [population]	Not assessed	No significant difference (t test) between groups /left Significant difference p = 0.001 (t test) between groups /right	Not assessed	Good [costly]
Du et al., 2018									Muscular activity	Frequential	Median frequency of the electromyographic signal	Hz	Surface EMG	External oblique	d410	Trunk forward bending and return (standing)	Pace imposed by auditive cue	None	Not assessed	Not assessed	Good [population]	Not assessed	Significant difference p = 0.001 (t test) between groups /left Significant difference p = 0.001 (t test) between groups /right	Not assessed	Good [costly]
Du et al., 2018									Muscular activity	Variability	Sample entropy of electromyographic signal	%MAX	Surface EMG	External oblique	d410	Trunk forward bending and return (standing)	Pace imposed by auditive cue	None	Not assessed	Not assessed	Moderate [population, outcome]	Not assessed	Significant difference p = 0.001 (t test) between groups /left Significant difference p = 0.002 (t test) between groups /right	Not assessed	Good [costly]
Du et al., 2018									Muscular activity	Spatial/intensity	Mean electromyographic signal	%MAX	Surface EMG	External oblique	d410	Trunk lateral bending and return /left (standing)	Pace imposed by auditive cue	None	Not assessed	Not assessed	Good [population]	Not assessed	No significant difference (t test) between groups	Not assessed	Good [costly]
Du et al., 2018									Muscular activity	Spatial/intensity	Root mean squared electromyographic signal	%MAX	Surface EMG	External oblique	d410	Trunk lateral bending and return /left (standing)	Pace imposed by auditive cue	None	Not assessed	Not assessed	Good [population]	Not assessed	No significant difference (t test) between groups	Not assessed	Good [costly]
Jacobs et al., 2016									Movement	Spatial/intensity	Maximal relative sagittal angle	°	Passive skin markers and optoelectronic cameras	Ankle	d415	Two-legged standing	None	Unexpected sudden supporting platform rotation (sagittal up/down)	Not assessed	Not assessed	Moderate [population, parameter]	Not assessed	Significant difference p = 0.011 (ANOVA) between groups	Not assessed	Moderate [costly, complex]
Jacobs et al., 2016									Movement	Spatial/intensity	Maximal center of mass displacement	m	Passive skin markers and optoelectronic cameras	Whole body	d415	Two-legged standing	None	Unexpected sudden supporting platform rotation (sagittal up/down)	Not assessed	Not assessed	Good [population]	Not assessed	No significant difference (ANOVA) between groups	Not assessed	Moderate [costly, complex]
Jacobs et al., 2016									Movement	Spatial/intensity	Maximal relative sagittal angle	°	Passive skin markers and optoelectronic cameras	Knee	d415	Two-legged standing	None	Unexpected sudden supporting platform rotation (sagittal up/down)	Not assessed	Not assessed	Moderate [population, parameter]	Not assessed	Significant difference p = 0.012 (ANOVA) between groups	Not assessed	Moderate [costly, complex]
Jacobs et al., 2016									Movement	Spatial/intensity	Maximal relative sagittal angle	°	Passive skin markers and optoelectronic cameras	Trunk/pelvis	d415	Two-legged standing	None	Unexpected sudden supporting platform rotation (sagittal up/down)	Not assessed	Not assessed	Good [population]	Not assessed	Significant difference p = 0.006 (ANOVA) between groups	Not assessed	Moderate [costly, complex]
Du et al., 2018									Muscular activity	Variability	Sample entropy of electromyographic signal	%MAX	Surface EMG	External oblique	d410	Trunk lateral bending and return /left (standing)	Pace imposed by auditive cue	None	Not assessed	Not assessed	Moderate [population, outcome]	Not assessed	No significant difference (t test) between groups	Not assessed	Good [costly]
Du et al., 2018									Muscular activity	Spatial/intensity	Mean electromyographic signal	%MAX	Surface EMG	External oblique	d410	Trunk lateral bending and return /left (standing)	Pace imposed by auditive cue	None	Not assessed	Not assessed	Good [population]	Not assessed	No significant difference (t test) between groups	Not assessed	Good [costly]
Du et al., 2018									Muscular activity	Spatial/intensity	Root mean squared electromyographic signal	%MAX	Surface EMG	External oblique	d410	Trunk lateral bending and return /left (standing)	Pace imposed by auditive cue	None	Not assessed	Not assessed	Good [population]	Not assessed	No significant difference (t test) between groups	Not assessed	Good [costly]
Du et al., 2018									Muscular activity	Spatial/intensity	Mean electromyographic signal	%MAX	Surface EMG	External oblique	d410	Trunk lateral bending and return /right (standing)	Pace imposed by auditive cue	None	Not assessed	Not assessed	Good [population]	Not assessed	No significant difference (t test) between groups	Not assessed	Good [costly]
Du et al., 2018									Muscular activity	Frequential	Mean power frequency of the electromyographic signal	Hz	Surface EMG	External oblique	d410	Trunk lateral bending and return /right (standing)	Pace imposed by auditive cue	None	Not assessed	Not assessed	Good [population]	Not assessed	Significant difference p = 0.003 (t test) between groups /left No significant difference (t test) between groups /right	Not assessed	Good [costly]
Du et al., 2018									Muscular activity	Frequential	Median frequency of the electromyographic signal	Hz	Surface EMG	External oblique	d410	Trunk lateral bending and return /right (standing)	Pace imposed by auditive cue	None	Not assessed	Not assessed	Good [population]	Not assessed	No significant difference (t test) between groups	Not assessed	Good [costly]
Du et al., 2018									Muscular activity	Spatial/intensity	Root mean squared electromyographic signal	%MAX	Surface EMG	External oblique	d410	Trunk lateral bending and return /right (standing)	Pace imposed by auditive cue	None	Not assessed	Not assessed	Good [population]	Not assessed	No significant difference (t test) between groups	Not assessed	Good [costly]
Du et al., 2018									Muscular activity	Variability	Sample entropy of electromyographic signal	%MAX	Surface EMG	External oblique	d410	Trunk lateral bending and return /right (standing)	Pace imposed by auditive cue	None	Not assessed	Not assessed	Moderate [population, outcome]	Not assessed	No significant difference (t test) between groups	Not assessed	Good [costly]
Hodges, 2001	NSCLBP	14	30.0 +/- 2.0	20.8086	Not reported	Australia	Not available	Not available	Muscular activity	Temporal	Muscle activation onset latency	s	Intramuscular EMG	External oblique	d415	Two-legged standing	None	Expected sudden shoudler flexion or abduction	Not assessed	Not assessed	Good [population]	Not assessed	Not assessed	Not assessed	Poor [costly, complex, painful]
Hubley and Vezina, 2002									Muscular activity	Spatial/intensity	Weights of a principal component analysis of electromyographic signal	NA	Surface EMG	External oblique	d410	Hip flexion (lying supine)	90° flexion, pace imposed by auditive cue	None	Not assessed	Not assessed	Moderate [parameter, outcome]	Not assessed	Significant difference p < 0.0072 (ANOVA) between groups /third pattern	Not assessed	Moderate [costly, complex]
Jacobs et al., 2011	NSCLBP	24	40	25.0593	1.18182	USA	20	8.3 (RMDQ)	Muscular activity	Spatial/intensity	Maximal electromyographic signal	%MAX	Surface EMG	External oblique	d415	Two-legged standing	None	Unexpected sudden supporting platform translation (12 directions)	Not assessed	Not assessed	Excellent	Not assessed	Significant difference p < 0.01 (Mann-Whitney U test) between groups /late response to perturbation	Not assessed	Moderate [costly, complex]
Jacobs et al., 2016									Muscular activity	Temporal	Muscle activation onset latency	s	Surface EMG	External oblique	d415	Two-legged standing	None	Unexpected sudden supporting platform rotation (sagittal up/down)	Not assessed	Not assessed	Good [population]	Not assessed	Significant difference p = 0.012 (ANOVA) between groups /right	Not assessed	Good [costly]
Liebetrau et al., 2013									Muscular activity	Spatial/intensity	Mean electromyographic signal before activation	V	Surface EMG	External oblique	d415	Two-legged standing	None	Unexpected sudden trunk lateral bending	Not assessed	Not assessed	Good [population]	Not assessed	No significant difference (ANOVA) between groups	Not assessed	Moderate [costly, complex]
Liebetrau et al., 2013									Muscular activity	Temporal	Muscle activation onset latency	s	Surface EMG	External oblique	d415	Two-legged standing	None	Unexpected sudden trunk lateral bending	Not assessed	Not assessed	Good [population]	Not assessed	No significant difference (ANCOVA) between groups	Not assessed	Moderate [costly, complex]
Liebetrau et al., 2013									Muscular activity	Spatial/intensity	Maximal electromyographic signal	V	Surface EMG	External oblique	d415	Two-legged standing	None	Unexpected sudden trunk lateral bending	Not assessed	Not assessed	Good [population]	Not assessed	No significant difference (ANOVA) between groups	Not assessed	Moderate [costly, complex]
Mehta et al., 2000									Muscular activity	Temporal	Muscle activation burst duration	s	Surface EMG	External oblique	d415	Two-legged standing	None	Expected sudden dominant shoulder flexion	control/NSCLBP: ICC = 0.66-0.99 (muscle onset time identification)	Not assessed	Excellent	Not assessed	Significant difference p = 0.008 (ANOVA) between groups	Not assessed	Good [costly]
Mehta et al., 2000									Muscular activity	Temporal	Muscle activation offset latency	s	Surface EMG	External oblique	d415	Two-legged standing	None	Expected sudden dominant shoulder flexion	control/NSCLBP: ICC = 0.66-0.99 (muscle onset time identification)	Not assessed	Excellent	Not assessed	No significant difference (ANOVA) between groups	Not assessed	Good [costly]
Laird et al., 2016									Movement	Spatial/intensity	Maximal absolute sagittal angle	°	Inertial measurement units	Trunk	d415	Trunk backward bending (standing)	None	None	control: ICC = 0.84 NSCLBP: ICC = 0.94	control: ICC = 0.88 NSCLBP: ICC = 0.95	Excellent	Not assessed	No significant difference (ANOVA) between groups	control: 10.0%, NSCLBP: 6.3 % (inter-rater) control: 9.9%, NSCLBP: 7.2 % (intra-rater)	Moderate [costly, complex]
Laird et al., 2016									Movement	Spatial/intensity	Maximal absolute sagittal angle	°	Inertial measurement units	Pelvis	d415	Trunk backward bending (standing)	None	None	control: ICC = 0.71 NSCLBP: ICC = 0.67	control: ICC = 0.87 NSCLBP: ICC = 0.77	Excellent	Not assessed	No significant difference (ANOVA) between groups	control: 9.7%, NSCLBP: 10.1 % (inter-rater) control: 13.8%, NSCLBP: 7.6 % (intra-rater)	Moderate [costly, complex]
Laird et al., 2016									Movement	Spatial/intensity	Maximal relative sagittal angle	°	Inertial measurement units	Trunk/pelvis	d415	Trunk backward bending (standing)	None	None	control: ICC = 0.79 NSCLBP: ICC = 0.94	control: ICC = 0.91 NSCLBP: ICC = 0.94	Excellent	Not assessed	No significant difference (ANOVA) between groups	control: 12.5%, NSCLBP: 9.0 % (inter-rater) control: 18.6%, NSCLBP: 6.2 % (intra-rater)	Moderate [costly, complex]
Laird et al., 2016									Movement	Spatial/intensity	Contribution to trunk range of motion	%	Inertial measurement units	Lumbar	d415	Trunk backward bending (standing)	None	None	Not assessed	Not assessed	Excellent	Not assessed	No significant difference (ANOVA) between groups	control: 36.3%, NSCLBP: 41.4 % (inter-rater) control: 56.2%, NSCLBP: 52.3 % (intra-rater)	Moderate [costly, complex]
Laird et al., 2016									Movement	Spatial/intensity	Maximal absolute sagittal angle	°	Inertial measurement units	Trunk	d415	Trunk forward bending (standing)	None	None	control: ICC = 0.97 NSCLBP: ICC = 0.95	control: ICC = 0.98 NSCLBP: ICC = 0.96	Excellent	Not assessed	No significant difference (ANOVA) between groups	control: 6.8%, NSCLBP: 8.7% (inter-rater) control: 9.3%, NSCLBP: 10.2% (intra-rater)	Moderate [costly, complex]
Laird et al., 2016									Movement	Spatial/intensity	Maximal absolute sagittal angle	°	Inertial measurement units	Pelvis	d415	Trunk forward bending (standing)	None	None	control: ICC = 0.95 NSCLBP: ICC = 0.86	control: ICC = 0.97 NSCLBP: ICC = 0.92	Excellent	Not assessed	No significant difference (ANOVA) between groups	control: 8.2%, NSCLBP: 11.8% (inter-rater) control: 10.9%, NSCLBP: 16.6% (intra-rater)	Moderate [costly, complex]
Laird et al., 2016									Movement	Spatial/intensity	Maximal relative sagittal angle	°	Inertial measurement units	Trunk/pelvis	d415	Trunk forward bending (standing)	None	None	control: ICC = 0.86 NSCLBP: ICC = 0.86	control: ICC = 0.80 NSCLBP: ICC = 0.95	Excellent	Not assessed	No significant difference (ANOVA) between groups	control: 10.8%, NSCLBP: 8.4 % (inter-rater) control: 13.0%, NSCLBP: 14.0 % (intra-rater)	Moderate [costly, complex]
Laird et al., 2016									Movement	Spatial/intensity	Contribution to trunk range of motion	%	Inertial measurement units	Lumbar	d415	Trunk forward bending (standing)	None	None	Not assessed	Not assessed	Excellent	Not assessed	Significant difference p = 0.0445 (ANOVA) between groups	control: 9.1%, NSCLBP: 8.5 % (inter-rater) control: 11.5%, NSCLBP: 15.5 % (intra-rater)	Moderate [costly, complex]
Laird et al., 2016									Movement	Spatial/intensity	Maximal absolute sagittal angle	°	Inertial measurement units	Trunk	d415	Trunk lateral bending (standing)	None	None	control: ICC = 0.77 /left 0.95 /right NSCLBP: ICC = 0.92 /left 0.85 /right	control: ICC = 0.88 /left 0.94 /right NSCLBP: ICC = 0.89 /left 0.82 /right	Excellent	Not assessed	No significant difference (ANOVA) between groups	control: 6.9%, NSCLBP: 6.5 % (inter-rater) (left) control: 8.1%, NSCLBP: 5.7 % (intra-rater) (left)	Moderate [costly, complex]
Laird et al., 2016									Movement	Spatial/intensity	Maximal absolute sagittal angle	°	Inertial measurement units	Pelvis	d415	Trunk lateral bending (standing)	None	None	control: ICC = 0.85 /left 0.88 /right NSCLBP: ICC = 0.83 /left 0.70 /right	control: ICC = 0.89 /left 0.88 /right NSCLBP: ICC = 0.79 /left 0.67 /right	Excellent	Not assessed	No significant difference (ANOVA) between groups	control: 4.2%, NSCLBP: 4.3 % (inter-rater) (left) control: 4.5%, NSCLBP: 4.1 % (intra-rater) (left)	Moderate [costly, complex]
Laird et al., 2016									Movement	Spatial/intensity	Maximal relative sagittal angle	°	Inertial measurement units	Trunk/pelvis	d415	Trunk lateral bending (standing)	None	None	control: ICC = 0.76 /left 0.89 /right NSCLBP: ICC = 0.92 /left 0.92 /right	control: ICC = 0.84 /left 0.92 /right NSCLBP: ICC = 0.89 /left 0.89 /right	Excellent	Not assessed	No significant difference (ANOVA) between groups	control: 5.5%, NSCLBP: 5.8 % (inter-rater) (left) control: 6.6%, NSCLBP: 5.3 % (intra-rater) (left)	Moderate [costly, complex]
Laird et al., 2016									Movement	Spatial/intensity	Contribution to trunk range of motion	%	Inertial measurement units	Lumbar	d415	Trunk lateral bending (standing)	None	None	Not assessed	Not assessed	Excellent	Not assessed	No significant difference (ANOVA) between groups	control: 12.0%, NSCLBP: 12.0 % (inter-rater) (left) control: 11.8%, NSCLBP: 11.8 % (intra-rater) (left)	Moderate [costly, complex]
Laird et al., 2016	NSCLBP	50	45.8 +/- 11.6	24.1 +/- 5.6	0.5	Australia	45.0 +/- 13.0	25.8 +/- 14.6 (RMDQ)	Movement	Spatial/intensity	Maximal absolute sagittal angle	°	Inertial measurement units	Pelvis	d415	Two-legged standing	None	None	control: ICC = 0.84 NSCLBP: ICC = 0.82	control: ICC = 0.91 NSCLBP: ICC = 0.91	Excellent	Not assessed	No significant difference (ANOVA) between groups	control: 9.0%, NSCLBP: 9.6% (inter-rater) control: 11.9%, NSCLBP: 13.0% (intra-rater)	Moderate [costly, complex]
Laird et al., 2016	Control	32	35.5 +/- 12.4	24.4 +/- 3.1	0.42	Australia	Not available	Not available	Movement	Spatial/intensity	Maximal absolute sagittal angle	°	Inertial measurement units	Trunk	d415	Two-legged standing	None	None	control: ICC = 0.71 NSCLBP: ICC = 0.89	control: ICC = 0.83 NSCLBP: ICC = 0.83	Excellent	Not assessed	No significant difference (ANOVA) between groups	control: 6.9%, NSCLBP: 6.1% (inter-rater) control: 7.7%, NSCLBP: 5.6% (intra-rater)	Moderate [costly, complex]
Laird et al., 2016									Movement	Spatial/intensity	Maximal relative sagittal angle	°	Inertial measurement units	Trunk/pelvis	d415	Two-legged standing	None	None	control: ICC = 0.81 NSCLBP: ICC = 0.85	control: ICC = 0.90 NSCLBP: ICC = 0.94	Excellent	Not assessed	No significant difference (ANOVA) between groups	control: 11.3%, NSCLBP: 8.8% (inter-rater) control: 15.0%, NSCLBP: 14.8% (intra-rater)	Moderate [costly, complex]
Lamoth et al., 2006a									Movement	Variability	Ratio against control group of absolute transversal angle variability	NA	Passive skin markers and optoelectronic cameras	Trunk	d450	Walking	Constrained speed (treadmill)	None	Not assessed	Not assessed	Excellent	Not assessed	Significant difference p = 0.04 (t test) between groups /comfortable velocity	Not assessed	Moderate [costly, complex]
Lamoth et al., 2006a									Movement	Variability	Ratio against control group of absolute frontal angle variability	NA	Passive skin markers and optoelectronic cameras	Trunk	d450	Walking	Constrained speed (treadmill)	None	Not assessed	Not assessed	Excellent	Not assessed	Significant difference p < 0.01 (t test) between groups /prescribed velocity	Not assessed	Moderate [costly, complex]
Lamoth et al., 2006a									Movement	Variability	Ratio against control group of absolute transversal angle variability	NA	Passive skin markers and optoelectronic cameras	Lumbar	d450	Walking	Constrained speed (treadmill)	None	Not assessed	Not assessed	Excellent	Not assessed	Significant difference p = 0.03 (t test) between groups /comfortable velocity Significant difference p = 0.04 (t test) between groups /prescribed velocities	Not assessed	Moderate [costly, complex]
Lamoth et al., 2006a									Movement	Variability	Ratio against control group of absolute frontal angle variability	NA	Passive skin markers and optoelectronic cameras	Lumbar	d450	Walking	Constrained speed (treadmill)	None	Not assessed	Not assessed	Excellent	Not assessed	No significant difference (t test) between groups	Not assessed	Moderate [costly, complex]
Lamoth et al., 2006a									Movement	Variability	Ratio against control group of absolute transversal angle variability	NA	Passive skin markers and optoelectronic cameras	Pelvis	d450	Walking	Constrained speed (treadmill)	None	Not assessed	Not assessed	Excellent	Not assessed	No significant difference (t test) between groups	Not assessed	Moderate [costly, complex]
Lamoth et al., 2006a									Movement	Variability	Ratio against control group of absolute frontal angle variability	NA	Passive skin markers and optoelectronic cameras	Pelvis	d450	Walking	Constrained speed (treadmill)	None	Not assessed	Not assessed	Excellent	Not assessed	No significant difference (t test) between groups	Not assessed	Moderate [costly, complex]
Lamoth et al., 2006a									Movement	Coordination	Mean transversal plane relative phase	°	Passive skin markers and optoelectronic cameras	Trunk/pelvis	d450	Walking	Constrained speed (treadmill)	None	Not assessed	Not assessed	Good [parameter]	Not assessed	Significant difference p = 0.02 (t test) between groups	Not assessed	Moderate [costly, complex]
Lamoth et al., 2006a									Movement	Coordination	Mean frontal plane relative phase	°	Passive skin markers and optoelectronic cameras	Trunk/pelvis	d450	Walking	Constrained speed (treadmill)	None	Not assessed	Not assessed	Good [parameter]	Not assessed	No significant difference (t test) between groups	Not assessed	Moderate [costly, complex]
Lamoth et al., 2006a									Movement	Coordination	Ratio against control group of mean transversal plane relative phase	NA	Passive skin markers and optoelectronic cameras	Trunk/pelvis	d450	Walking	Constrained speed (treadmill)	None	Not assessed	Not assessed	Good [parameter]	Not assessed	No significant difference (t test) between groups	Not assessed	Moderate [costly, complex]
Lamoth et al., 2006a									Movement	Coordination	Ratio against control group of mean frontal plane relative phase	NA	Passive skin markers and optoelectronic cameras	Trunk/pelvis	d450	Walking	Constrained speed (treadmill)	None	Not assessed	Not assessed	Good [parameter]	Not assessed	No significant difference (t test) between groups	Not assessed	Moderate [costly, complex]
Lamoth et al., 2006a									Movement	Coordination	Weighted transversal plane coherence statistics	NA	Passive skin markers and optoelectronic cameras	Trunk/pelvis	d450	Walking	Constrained speed (treadmill)	None	Not assessed	Not assessed	Good [parameter]	Not assessed	No significant difference (t test) between groups	Not assessed	Moderate [costly, complex]
Lamoth et al., 2006a									Movement	Coordination	Weighted frontal plane coherence statistics	NA	Passive skin markers and optoelectronic cameras	Trunk/pelvis	d450	Walking	Constrained speed (treadmill)	None	Not assessed	Not assessed	Good [parameter]	Not assessed	Significant difference p = 0.03 (t test) between groups	Not assessed	Moderate [costly, complex]
Lamoth et al., 2006a									Movement	Coordination	Mean transversal plane relative phase	°	Passive skin markers and optoelectronic cameras	Lumbar/pelvis	d450	Walking	Constrained speed (treadmill)	None	Not assessed	Not assessed	Good [parameter]	Not assessed	Significant difference p = 0.04 (t test) between groups	Not assessed	Moderate [costly, complex]
Lamoth et al., 2006a									Movement	Coordination	Mean frontal plane relative phase	°	Passive skin markers and optoelectronic cameras	Lumbar/pelvis	d450	Walking	Constrained speed (treadmill)	None	Not assessed	Not assessed	Good [parameter]	Not assessed	No significant difference (t test) between groups	Not assessed	Moderate [costly, complex]
Lamoth et al., 2006a									Movement	Coordination	Ratio against control group of mean transversal plane relative phase	NA	Passive skin markers and optoelectronic cameras	Lumbar/pelvis	d450	Walking	Constrained speed (treadmill)	None	Not assessed	Not assessed	Good [parameter]	Not assessed	Significant difference p < 0.05 (t test) between groups	Not assessed	Moderate [costly, complex]
Lamoth et al., 2006a									Movement	Coordination	Ratio against control group of mean frontal plane relative phase	NA	Passive skin markers and optoelectronic cameras	Lumbar/pelvis	d450	Walking	Constrained speed (treadmill)	None	Not assessed	Not assessed	Good [parameter]	Not assessed	Significant difference p < 0.01 (t test) between groups	Not assessed	Moderate [costly, complex]
Lamoth et al., 2006a									Movement	Coordination	Weighted transversal plane coherence statistics	NA	Passive skin markers and optoelectronic cameras	Lumbar/pelvis	d450	Walking	Constrained speed (treadmill)	None	Not assessed	Not assessed	Good [parameter]	Not assessed	Significant difference p = 0.02 (t test) between groups	Not assessed	Moderate [costly, complex]
Lamoth et al., 2006a									Movement	Coordination	Weighted frontal plane coherence statistics	NA	Passive skin markers and optoelectronic cameras	Lumbar/pelvis	d450	Walking	Constrained speed (treadmill)	None	Not assessed	Not assessed	Good [parameter]	Not assessed	No significant difference (t test) between groups	Not assessed	Moderate [costly, complex]
Lamoth et al., 2006a	Control	17	31	22.3765	0.888889	The Netherlands	Not available	Not available	Movement	Spatial/intensity	Maximal absolute transversal angle	°	Passive skin markers and optoelectronic cameras	Trunk	d450	Walking	Constrained speed (treadmill)	None	Not assessed	Not assessed	Excellent	Not assessed	No significant difference (t test) between groups	Not assessed	Moderate [costly, complex]
Lamoth et al., 2006a	NSCLBP	22	38	24.8588	1.44444	The Netherlands	56.0 +/- 30.0	41.7 +/- 25.0 (RMDQ)	Movement	Spatial/intensity	Maximal absolute frontal angle	°	Passive skin markers and optoelectronic cameras	Trunk	d450	Walking	Constrained speed (treadmill)	None	Not assessed	Not assessed	Excellent	Not assessed	No significant difference (t test) between groups	Not assessed	Moderate [costly, complex]
Lamoth et al., 2006a									Movement	Spatial/intensity	Maximal absolute transversal angle	°	Passive skin markers and optoelectronic cameras	Lumbar	d450	Walking	Constrained speed (treadmill)	None	Not assessed	Not assessed	Excellent	Not assessed	No significant difference (t test) between groups	Not assessed	Moderate [costly, complex]
Lamoth et al., 2006a									Movement	Spatial/intensity	Maximal absolute frontal angle	°	Passive skin markers and optoelectronic cameras	Lumbar	d450	Walking	Constrained speed (treadmill)	None	Not assessed	Not assessed	Excellent	Not assessed	No significant difference (t test) between groups	Not assessed	Moderate [costly, complex]
Lamoth et al., 2006a									Movement	Spatial/intensity	Maximal absolute transversal angle	°	Passive skin markers and optoelectronic cameras	Pelvis	d450	Walking	Constrained speed (treadmill)	None	Not assessed	Not assessed	Excellent	Not assessed	No significant difference (t test) between groups	Not assessed	Moderate [costly, complex]
Lamoth et al., 2006a									Movement	Spatial/intensity	Maximal absolute frontal angle	°	Passive skin markers and optoelectronic cameras	Pelvis	d450	Walking	Constrained speed (treadmill)	None	Not assessed	Not assessed	Excellent	Not assessed	No significant difference (t test) between groups	Not assessed	Moderate [costly, complex]
Mehta et al., 2000									Muscular activity	Temporal	Muscle activation onset latency	s	Surface EMG	External oblique	d415	Two-legged standing	None	Expected sudden dominant shoulder flexion	control/NSCLBP: ICC = 0.66-0.99 (muscle onset time identification)	Not assessed	Excellent	Not assessed	Significant difference p = 0.002 (ANOVA) between groups	Not assessed	Good [costly]
Lamoth et al., 2006b	Control	12	30.0 +/- 8.1	22.6235	0.714286	The Netherlands	Not available	Not available	Movement	Coordination	Mean transversal plane relative phase	°	Passive skin markers and optoelectronic cameras	Trunk/pelvis	d450	Walking	Constrained speed (treadmill)	Unexpected sudden speed change	Not assessed	Not assessed	Good [parameter]	Not assessed	Significant difference p < 0.01 (t test) between groups	Not assessed	Moderate [costly, complex]
Lamoth et al., 2006b	NSCLBP	12	36.8 +/- 10.9	23.9133	1.4	The Netherlands	Not available	Not available	Movement	Coordination	Mean frontal plane relative phase	°	Passive skin markers and optoelectronic cameras	Lumbar/pelvis	d450	Walking	Constrained speed (treadmill)	Unexpected sudden speed change	Not assessed	Not assessed	Good [parameter]	Not assessed	Significant difference p < 0.01 (t test) between groups	Not assessed	Moderate [costly, complex]
Lamoth et al., 2006b									Movement	Coordination	Ratio against control group of mean transversal plane relative phase	NA	Passive skin markers and optoelectronic cameras	Trunk/pelvis	d450	Walking	Constrained speed (treadmill)	Unexpected sudden speed change	Not assessed	Not assessed	Good [parameter]	Not assessed	Significant difference p = 0.01 (t test) between groups	Not assessed	Moderate [costly, complex]
Lamoth et al., 2006b									Movement	Coordination	Ratio against control group of mean frontal plane relative phase	NA	Passive skin markers and optoelectronic cameras	Lumbar/pelvis	d450	Walking	Constrained speed (treadmill)	Unexpected sudden speed change	Not assessed	Not assessed	Good [parameter]	Not assessed	Significant difference p = 0.03 (t test) between groups	Not assessed	Moderate [costly, complex]
Ohe et al., 2015	NSCLBP	30	35.75	21.3	1.30769	Japan	38.45	10.8 (ODI)	Muscular activity	Spatial/intensity	Maximal root mean squared electromyographic signal	%subMVC	Surface EMG	External oblique	d410	Single leg raise (crook lying supine)	Pace imposed by auditive cue	None	Not assessed	Not assessed	Excellent	Not assessed	Significant difference p < 0.05 (Tukey test) between groups	Not assessed	Good [costly]
Larivière et al., 2002	Control	18	39.0 +/- 3.0	24.2 +/- 2.6	Not reported	Canada	Not available	Not available	Movement	Spatial/intensity	Maximal absolute sagittal angle	°	Passive skin markers and optoelectronic cameras	Trunk	d430	Free forward bending and return (standing)	Weight lifting from the floor (front)	None	Not assessed	Not assessed	Good [population]	Not assessed	No significant difference (ANOVA) between groups	Not assessed	Moderate [costly, complex]
Larivière et al., 2002	NSCLBP	15	40.0 +/- 4.0	23.2 +/- 2.3	Not reported	Canada	26.0 +/- 25.0	Not available	Movement	Spatial/intensity	Maximal relative sagittal angle	°	Passive skin markers and optoelectronic cameras	Ankle	d430	Free forward bending and return (standing)	Weight lifting from the floor (front)	None	Not assessed	Not assessed	Moderate [population, parameter]	Not assessed	No significant difference (ANOVA) between groups	Not assessed	Moderate [costly, complex]
Larivière et al., 2002									Movement	Spatial/intensity	Maximal relative sagittal angle	°	Passive skin markers and optoelectronic cameras	Knee	d430	Free forward bending and return (standing)	Weight lifting from the floor (front)	None	Not assessed	Not assessed	Moderate [population, parameter]	Not assessed	No significant difference (ANOVA) between groups	Not assessed	Moderate [costly, complex]
Larivière et al., 2002									Movement	Spatial/intensity	Maximal relative sagittal angle	°	Passive skin markers and optoelectronic cameras	Hip	d430	Free forward bending and return (standing)	Weight lifting from the floor (front)	None	Not assessed	Not assessed	Good [population]	Not assessed	No significant difference (ANOVA) between groups	Not assessed	Moderate [costly, complex]
Larivière et al., 2002									Movement	Spatial/intensity	Maximal relative sagittal angle	°	Passive skin markers and optoelectronic cameras	Spine	d430	Free forward bending and return (standing)	Weight lifting from the floor (front)	None	Not assessed	Not assessed	Good [population]	Not assessed	No significant difference (ANOVA) between groups	Not assessed	Moderate [costly, complex]
Larivière et al., 2002									Movement	Spatial/intensity	Absolute linear acceleration	m.s-2	Passive skin markers and optoelectronic cameras	Trunk	d430	Free forward bending and return (standing)	Weight lifting from the floor (front)	None	Not assessed	Not assessed	Good [population]	Not assessed	No significant difference (ANOVA) between groups	Not assessed	Moderate [costly, complex]
Larivière et al., 2002									Movement	Spatial/intensity	Maximal absolute sagittal angle	°	Passive skin markers and optoelectronic cameras	Trunk	d430	Free forward bending and return (standing)	Weight lifting from the floor (90° right side)	None	Not assessed	Not assessed	Good [population]	Not assessed	No significant difference (ANOVA) between groups	Not assessed	Moderate [costly, complex]
Larivière et al., 2002									Movement	Spatial/intensity	Maximal relative sagittal angle	°	Passive skin markers and optoelectronic cameras	Ankle	d430	Free forward bending and return (standing)	Weight lifting from the floor (90° right side)	None	Not assessed	Not assessed	Moderate [population, parameter]	Not assessed	No significant difference (ANOVA) between groups	Not assessed	Moderate [costly, complex]
Larivière et al., 2002									Movement	Spatial/intensity	Maximal relative sagittal angle	°	Passive skin markers and optoelectronic cameras	Knee	d430	Free forward bending and return (standing)	Weight lifting from the floor (90° right side)	None	Not assessed	Not assessed	Moderate [population, parameter]	Not assessed	No significant difference (ANOVA) between groups	Not assessed	Moderate [costly, complex]
Larivière et al., 2002									Movement	Spatial/intensity	Maximal relative sagittal angle	°	Passive skin markers and optoelectronic cameras	Hip	d430	Free forward bending and return (standing)	Weight lifting from the floor (90° right side)	None	Not assessed	Not assessed	Good [population]	Not assessed	No significant difference (ANOVA) between groups	Not assessed	Moderate [costly, complex]
Larivière et al., 2002									Movement	Spatial/intensity	Maximal relative sagittal angle	°	Passive skin markers and optoelectronic cameras	Spine	d430	Free forward bending and return (standing)	Weight lifting from the floor (90° right side)	None	Not assessed	Not assessed	Good [population]	Not assessed	No significant difference (ANOVA) between groups	Not assessed	Moderate [costly, complex]
Larivière et al., 2002									Movement	Spatial/intensity	Relative linear velocity	m.s-1	Passive skin markers and optoelectronic cameras	C7/T1	d430	Free forward bending and return (standing)	Weight lifting from the floor (90° right side)	None	Not assessed	Not assessed	Good [population]	Not assessed	No significant difference (ANOVA) between groups	Not assessed	Moderate [costly, complex]
Larivière et al., 2002									Movement	Spatial/intensity	Relative linear acceleration	m.s-2	Passive skin markers and optoelectronic cameras	C7/T1	d430	Free forward bending and return (standing)	Weight lifting from the floor (90° right side)	None	Not assessed	Not assessed	Good [population]	Not assessed	No significant difference (ANOVA) between groups	Not assessed	Moderate [costly, complex]
Larivière et al., 2002									Movement	Spatial/intensity	Absolute linear velocity	m.s-1	Passive skin markers and optoelectronic cameras	Trunk	d430	Free forward bending and return (standing)	Weight lifting from the floor (90° right side)	None	Not assessed	Not assessed	Good [population]	Not assessed	No significant difference (ANOVA) between groups	Not assessed	Moderate [costly, complex]
Larivière et al., 2002									Movement	Spatial/intensity	Relative linear velocity	m.s-1	Passive skin markers and optoelectronic cameras	C7/T1	d430	Free forward bending and return (standing)	Weight lifting from the floor (front)	None	Not assessed	Not assessed	Good [population]	Not assessed	Significant difference p < 0.05 (ANOVA) within interaction groups x action	Not assessed	Moderate [costly, complex]
Larivière et al., 2002									Movement	Spatial/intensity	Relative linear acceleration	m.s-2	Passive skin markers and optoelectronic cameras	C7/T1	d430	Free forward bending and return (standing)	Weight lifting from the floor (front)	None	Not assessed	Not assessed	Good [population]	Not assessed	Significant difference p < 0.05 (ANOVA) within interaction groups x action	Not assessed	Moderate [costly, complex]
Larivière et al., 2002									Movement	Spatial/intensity	Absolute linear velocity	m.s-1	Passive skin markers and optoelectronic cameras	Trunk	d430	Free forward bending and return (standing)	Weight lifting from the floor (front)	None	Not assessed	Not assessed	Good [population]	Not assessed	Significant difference p < 0.05 (ANOVA) within interaction groups x action	Not assessed	Moderate [costly, complex]
Larivière et al., 2002									Movement	Spatial/intensity	Absolute linear acceleration	m.s-2	Passive skin markers and optoelectronic cameras	Trunk	d430	Free forward bending and return (standing)	Weight lifting from the floor (90° right side)	None	Not assessed	Not assessed	Good [population]	Not assessed	Significant difference p < 0.05 (ANOVA) within interaction groups x action	Not assessed	Moderate [costly, complex]
Pakzad et al., 2016	NSCLBP	30	33.3	24.45	1.5	Canada	41.5	23.15 (ODI)	Muscular activity	Spatial/intensity	Maximal electromyographic signal	%subMVC	Surface EMG	External oblique	d450	Walking	Constrained speed (treadmill)	None	Not assessed	Not assessed	Excellent	Not assessed	Significant difference p < 0.05 (ANOVA) within interaction groups x sub-phase of gait	Not assessed	Good [costly]
Parfrey et al., 2014	Control	9	42.3 +/- 8.0	29.5498	Not reported	Canada	Not available	Not available	Muscular activity	Spatial/intensity	Maximal electromyographic signal	%subMVC	Surface EMG	External oblique	d410	Asymmetrical tonic neck reflex (crook lying supine)	None	None	Not assessed	Not assessed	Good [population]	Not assessed	No substantial clinical difference	Not assessed	Good [costly]
Parfrey et al., 2014									Muscular activity	Spatial/intensity	Maximal electromyographic signal	%subMVC	Surface EMG	External oblique	d410	Cervical extension (crook lying supine)	None	None	Not assessed	Not assessed	Good [population]	Not assessed	No substantial clinical difference	Not assessed	Good [costly]
Parfrey et al., 2014									Muscular activity	Spatial/intensity	Maximal electromyographic signal	%subMVC	Surface EMG	External oblique	d410	Cervical flexion (crook lying supine)	None	None	Not assessed	Not assessed	Good [population]	Not assessed	No substantial clinical difference	Not assessed	Good [costly]
Parfrey et al., 2014									Muscular activity	Spatial/intensity	Maximal electromyographic signal	%subMVC	Surface EMG	External oblique	d410	Cervical rotation (crook lying supine)	None	None	Not assessed	Not assessed	Good [population]	Not assessed	No substantial clinical difference	Not assessed	Good [costly]
Parfrey et al., 2014									Muscular activity	Spatial/intensity	Maximal electromyographic signal	%subMVC	Surface EMG	External oblique	d410	Crook lying (supine)	None	None	Not assessed	Not assessed	Good [population]	Not assessed	No substantial clinical difference	Not assessed	Good [costly]
Sheeran et al., 2012									Muscular activity	Spatial/intensity	Maximal electromyographic signal	%subMVC	Surface EMG	External oblique	d410	Trunk forward/backward bending (sitting)	Return to vertical	Eyes closed	Not assessed	Not assessed	Good [parameter]	Not assessed	Significant difference p < 0.004 (t test) between groups	Not assessed	Moderate [costly, complex]
Sheeran et al., 2012									Muscular activity	Spatial/intensity	Maximal electromyographic signal	%subMVC	Surface EMG	External oblique	d410	Trunk forward/backward bending (standing)	Return to vertical	Eyes closed	Not assessed	Not assessed	Good [parameter]	Not assessed	No significant difference (t test) between groups	Not assessed	Moderate [costly, complex]
Van der Hulst et al., 2010b									Muscular activity	Spatial/intensity	Mean electromyographic signal during first double support	V	Surface EMG	External oblique	d450	Walking	Constrained speed (treadmill)	None	Not assessed	Not assessed	Moderate [population, parameter]	Not assessed	No Significant difference (multilevel analysis) between groups	Not assessed	Good [costly]
Van der Hulst et al., 2010b									Muscular activity	Spatial/intensity	Mean electromyographic signal during ipsilateral swing	V	Surface EMG	External oblique	d450	Walking	Constrained speed (treadmill)	None	Not assessed	Not assessed	Moderate [population, parameter]	Not assessed	No Significant difference (multilevel analysis) between groups	Not assessed	Good [costly]
Van der Hulst et al., 2010b									Muscular activity	Spatial/intensity	Mean electromyographic signal during second double support	V	Surface EMG	External oblique	d450	Walking	Constrained speed (treadmill)	None	Not assessed	Not assessed	Moderate [population, parameter]	Not assessed	No Significant difference (multilevel analysis) between groups	Not assessed	Good [costly]
Van der Hulst et al., 2010b									Muscular activity	Spatial/intensity	Mean electromyographic signal during contralateral swing	V	Surface EMG	External oblique	d450	Walking	Constrained speed (treadmill)	None	Not assessed	Not assessed	Moderate [population, parameter]	Not assessed	No Significant difference (multilevel analysis) between groups	Not assessed	Good [costly]
Yoon et al., 2015	Control	10	Not reported	Not reported	Not reported	South Korea	Not available	Not available	Muscular activity	Spatial/intensity	Mean electromyographic signal	%MVC	Surface EMG	External oblique	d410	Arm and leg lift in quadruped position	Lift to horizontal	None	Not assessed	Not assessed	Good [population]	Not assessed	No significant difference (Bonferroni test) between groups	Not assessed	Poor [costly, complex, painful]
Radebold et al., 2000									Muscular activity	Coordination	Number of agonistic muscles that shut off	NA	Surface EMG	External-internal oblique / latissimus dorsi	d740	Isometric trunk lateral bending (semisitting)	Hips support	Expected sudden trunk lateral bending	Not assessed	Not assessed	Poor [population, parameter, outcome]	Not assessed	Significant difference p < 0.01 (ANOVA) between groups	Not assessed	Moderate [costly, complex]
Radebold et al., 2000									Muscular activity	Coordination	Number of antagonistic muscles that switch on	NA	Surface EMG	External-internal oblique / latissimus dorsi	d740	Isometric trunk lateral bending (semisitting)	Hips support	Expected sudden trunk lateral bending	Not assessed	Not assessed	Poor [population, parameter, outcome]	Not assessed	Significant difference p < 0.01 (ANOVA) between groups	Not assessed	Moderate [costly, complex]
Radebold et al., 2000									Muscular activity	Temporal	Mean shut-off time of agonistic muscle activities	s	Surface EMG	External-internal oblique / latissimus dorsi	d740	Isometric trunk lateral bending (semisitting)	Hips support	Expected sudden trunk lateral bending	Not assessed	Not assessed	Poor [population, parameter, outcome]	Not assessed	Significant difference p < 0.01 (ANOVA) between groups	Not assessed	Moderate [costly, complex]
Radebold et al., 2000									Muscular activity	Temporal	Mean switch-on time of antagonistic muscle activities	s	Surface EMG	External-internal oblique / latissimus dorsi	d740	Isometric trunk lateral bending (semisitting)	Hips support	Expected sudden trunk lateral bending	Not assessed	Not assessed	Poor [population, parameter, outcome]	Not assessed	Significant difference p < 0.01 (ANOVA) between groups	Not assessed	Moderate [costly, complex]
Radebold et al., 2001									Muscular activity	Temporal	Mean switch-on time of antagonistic muscle activities	s	Surface EMG	External-internal oblique / latissimus dorsi	d740	Isometric trunk lateral bending (semisitting)	Hips support	Expected sudden trunk lateral bending	Not assessed	Not assessed	Moderate [parameter, outcome]	Not assessed	Significant difference p < 0.05 (ANOVA) between groups	Not assessed	Moderate [costly, complex]
Radebold et al., 2001									Muscular activity	Temporal	Mean shut-off time of agonistic muscle activities	s	Surface EMG	External-internal oblique / latissimus dorsi	d740	Isometric trunk lateral bending (semisitting)	Hips support	Expected sudden trunk lateral bending	Not assessed	Not assessed	Moderate [parameter, outcome]	Not assessed	No significant difference (ANOVA) between groups	Not assessed	Moderate [costly, complex]
Hemmati et al., 2018	Control	25	24.3 +/- 3.2	21.1174	(only women)	Iran	Not available	Not available	Muscular activity	Spatial/intensity	Integrated root mean squared electromyographic signal	%MAX	Surface EMG	Gastrocnemius lateralis	d415	Two-legged standing	With and without backward digit span dual task	Expected/unexpected sudden trunk backward bending	Not assessed	Not assessed	Excellent	Not assessed	No significant difference (ANOVA) between groups /expected perturbations No significant difference (ANOVA) between groups /unexpected perturbations Significant difference p < 0.02 (ANOVA) with interaction group x condition (with/without dual task)	Not assessed	Moderate [costly, complex]
Jacobs et al., 2011									Muscular activity	Spatial/intensity	Maximal electromyographic signal	%MAX	Surface EMG	Gastrocnemius medialis	d415	Two-legged standing	None	Unexpected sudden supporting platform translation (12 directions)	Not assessed	Not assessed	Good [parameter]	Not assessed	Significant difference p < 0.01 (Mann-Whitney U test) between groups /early response to perturbation	Not assessed	Moderate [costly, complex]
Himmelreich et al., 2008									Muscular activity	Spatial/intensity	Maximal electromyographic signal	%subMAX	Surface EMG	Gluteus maximus	d410	Stairs up	None	None	Not assessed	Not assessed	Good [population]	Not assessed	Not assessed	Not assessed	Good [costly]
Larivière et al., 2011	Control	16	43.0 +/- 8.0	25.0 +/- 3.0	1.25	Canada	Not available	Not available	Movement	Spatial/intensity	Maximal relative sagittal angle	°	1-axis accelerometer	Neck/lumbar	d410	Trunk forward bending and return (lying prone)	Return to horizontal, pace imposed by auditive cue	None	Not assessed	Not assessed	Excellent	Not assessed	No significant difference (t test) between groups	Not assessed	Moderate [costly, complex]
Larivière et al., 2011	NSCLBP	18	40.0 +/- 9.0	26.0 +/- 5.0	1	Canada	38.0 +/- 23.0	38.0 +/- 22.0 (RMDQ)	Movement	Spatial/intensity	Maximal relative sagittal angle	°	1-axis accelerometer	Trunk/pelvis	d410	Trunk forward bending and return (lying prone)	Return to horizontal, pace imposed by auditive cue	None	Not assessed	Not assessed	Excellent	Not assessed	Significant difference p = 0.024 (t test) between groups /interval4	Not assessed	Moderate [costly, complex]
Larivière et al., 2011									Movement	Spatial/intensity	Maximal relative sagittal angle	°	1-axis accelerometer	Pelvis/thigh	d410	Trunk forward bending and return (lying prone)	Return to horizontal, pace imposed by auditive cue	None	Not assessed	Not assessed	Excellent	Not assessed	No significant difference (t test) between groups	Not assessed	Moderate [costly, complex]
Himmelreich et al., 2008									Muscular activity	Spatial/intensity	Maximal electromyographic signal	%subMAX	Surface EMG	Gluteus maximus	d410	Walking	Constrained speed (treadmill)	None	Not assessed	Not assessed	Good [population]	Not assessed	Not assessed	Not assessed	Good [costly]
Himmelreich et al., 2008									Muscular activity	Spatial/intensity	Maximal electromyographic signal	%subMAX	Surface EMG	Gluteus maximus	d410	Walking	Constrained speed (treadmill), rising slope	None	Not assessed	Not assessed	Good [population]	Not assessed	Not assessed	Not assessed	Good [costly]
Kankaanpää et al., 1998									Muscular activity	Frequential	Median frequency slope of the electromyographic signal	Hz.s-1	Surface EMG	Gluteus maximus	d740	Isometric trunk return forward bending (sitting)	Submaximal voluntary contraction	None	Not assessed	Not assessed	Excellent	Not assessed	Significant difference p < 0.05 (MANOVA) between groups	Not assessed	Moderate [costly, complex]
Kankaanpää et al., 1998									Muscular activity	Spatial/intensity	Maximal electromyographic signal	%MVC	Surface EMG	Gluteus maximus	d740	Isometric trunk return forward bending (sitting)	Submaximal voluntary contraction	None	Not assessed	Not assessed	Excellent	Not assessed	No significant difference (MANOVA) between groups	Not assessed	Poor [costly, complex, painful]
Kim et al., 2014a									Muscular activity	Spatial/intensity	Maximal root mean squared electromyographic signal	%subMVC	Surface EMG	Gluteus maximus	d410	Hip extension (lying prone)	10° hip extension	None	Not assessed	Not assessed	Excellent	Not assessed	Significant difference p < 0.05 (ANOVA) between groups /ispilateral	Not assessed	Good [costly]
Kim et al., 2014b									Muscular activity	Spatial/intensity	Maximal root mean squared electromyographic signal	%subMVC	Surface EMG	Gluteus maximus	d410	Hip extension (lying prone)	10° hip extension	None	Not assessed	Not assessed	Excellent	Not assessed	Significant difference p = 0.03 (ANOVA) between groups /ispilateral	Not assessed	Good [costly]
Leinonen et al., 2000									Muscular activity	Temporal	Muscle activation burst duration	%cycle	Surface EMG	Gluteus maximus	d410	Trunk forward bending and return (standing)	None	None	Not assessed	Not assessed	Excellent	Not assessed	Not assessed	Not assessed	Good [costly]
Leinonen et al., 2007	NSCLBP	29	50.4 +/- 9.8	27.2344	0.705882	Finland	49.0 +/- 25.0	18.6 +/- 13.1 (ODI)	Movement	Spatial/intensity	Maximal absolute linear acceleration	m.s-2	1-axis accelerometer	Hand	d415	Two-legged standing	Eyes opened/closed	Expected/unexpected sudden upper-limb loading	Not assessed	Not assessed	Moderate [parameter, outcome]	Not assessed	No significant difference (ANOVA) between groups	Not assessed	Good [costly]
Lui et al., 2018									Muscular activity	Spatial/intensity	Maximal root mean squared electromyographic signal	%MVC	Surface EMG	Gluteus maximus	d410	Squat to stand	Before/after prolonged deep squat	None	Not assessed	Not assessed	Good [population]	Not assessed	Significant difference p = 0.038 before/after deep squat (ANOVA) within interaction time x group /right	Not assessed	Poor [costly, complex, painful]
Lui et al., 2018									Muscular activity	Spatial/intensity	Maximal root mean squared electromyographic signal	%MVC	Surface EMG	Gluteus maximus	d410	Stand to squat	Before/after prolonged deep squat	None	Not assessed	Not assessed	Good [population]	Not assessed	No significant difference before/after deep squat (ANOVA) between groups	Not assessed	Poor [costly, complex, painful]
Pirouzo et al., 2006	NSCLBP	30	27.3 +/- 8.1	21.6 +/- 2.4	(only women)	Australia	25.8 +/- 13.3	18.3 +/- 10.4 (RMDQ)	Muscular activity	Spatial/intensity	Maximal root mean squared electromyographic signal	%MVC	Surface EMG	Gluteus maximus	d740	Isometric trunk rotation (standing)	Submaximal voluntary contraction	None	Not assessed	Not assessed	Excellent	Not assessed	Significant difference p < 0.05 (ANOVA) between groups /ipsilateral muscles	Not assessed	Poor [costly, complex, painful]
Pirouzo et al., 2006									Muscular activity	Spatial/intensity	Maximal root mean squared electromyographic signal	%MVC	Surface EMG	Gluteus maximus	d740	Isometric trunk rotation (standing)	Submaximal voluntary contraction, arms push-up	None	Not assessed	Not assessed	Excellent	Not assessed	Significant difference p < 0.05 (ANOVA) between groups /ipsilateral muscles	Not assessed	Poor [costly, complex, painful]
Pirouzo et al., 2006									Muscular activity	Spatial/intensity	Maximal root mean squared electromyographic signal	%MVC	Surface EMG	Gluteus maximus	d740	Isometric trunk rotation (standing)	Submaximal voluntary contraction, arms push-up, hips support	None	Not assessed	Not assessed	Excellent	Not assessed	Significant difference p < 0.01 (ANOVA) between groups /contralateral muscles	Not assessed	Poor [costly, complex, painful]
Pirouzo et al., 2006									Muscular activity	Spatial/intensity	Maximal root mean squared electromyographic signal	%MVC	Surface EMG	Gluteus maximus	d740	Isometric trunk rotation (standing)	Submaximal voluntary contraction, hips support	None	Not assessed	Not assessed	Excellent	Not assessed	No significant difference (ANOVA)	Not assessed	Poor [costly, complex, painful]
Suehiro et al., 2015	Control	20	24.5 +/- 5.8	20.7 +/- 1.9	0.43	Japan	Not available	Not available	Muscular activity	Temporal	Muscle activation onset latency	s	Surface EMG	Gluteus maximus	d410	Hip extension (lying prone)	10° hip extension, pace imposed by visual cue	None	Not assessed	Not assessed	Excellent	Not assessed	No significant difference (t test) between groups /ipsilateral Significant difference p < 0.001 (t test) between groups /contralateral	Not assessed	Good [costly]
Penney et al., 2014	Control	22	44.0 +/- 15.5	26.9564	0.571429	Canada	1.8 +/- 4.5	0.7 +/- 2.5 (ODI)	Muscular activity	Spatial/intensity	Maximal root mean squared electromyographic signal	%MVC	Surface EMG	Gluteus medius	d410	Transition from two-legged to one-legged standing	None	None	Not assessed	Not assessed	Excellent	Not assessed	Significant difference p = 0.05 (ANOVA) between groups	Not assessed	Poor [costly, complex, painful]
Penney et al., 2014	NSCLBP	21	46.0 +/- 15.2	27.3405	0.75	Canada	20.5 +/- 16.3	18.5 +/- 8.9 (ODI)	Muscular activity	Spatial/intensity	Integrated root mean squared electromyographic signal	%MVC	Surface EMG	Gluteus medius	d410	Transition from two-legged to one-legged standing	None	None	Not assessed	Not assessed	Excellent	Not assessed	Significant difference p = 0.03 (ANOVA) between groups	Not assessed	Poor [costly, complex, painful]
Penney et al., 2014									Muscular activity	Temporal	Muscle activation onset latency	s	Surface EMG	Gluteus medius	d410	Transition from two-legged to one-legged standing	None	None	Not assessed	Not assessed	Excellent	Not assessed	No significant difference (ANOVA) between groups	Not assessed	Good [costly]
Cohen et al., 1986									Muscular activity	Spatial/intensity	Mean electromyographic signal	V	Surface EMG	Hamstrings	d415	Balanced postures, e.g. standing, unsupported sitting	None	None	Not assessed	Not assessed	Good [population]	Not assessed	No significant difference (ANOVA) between groups	Not assessed	Good [costly]
Cohen et al., 1986									Muscular activity	Spatial/intensity	Mean electromyographic signal	V	Surface EMG	Hamstrings	d415	Supported postures, e.g. supported sitting, supine position	None	None	Not assessed	Not assessed	Good [population]	Not assessed	No significant difference (ANOVA) between groups	Not assessed	Good [costly]
Cohen et al., 1986									Muscular activity	Spatial/intensity	Mean electromyographic signal	V	Surface EMG	Hamstrings	d415	Unbalanced postures, e.g. trunk backward bending, pelvic tilt	None	None	Not assessed	Not assessed	Good [population]	Not assessed	No significant difference (ANOVA) between groups	Not assessed	Good [costly]
Dankaerts et al., 2004									Muscular activity	Spatial/intensity	Maximal electromyographic signal	V	Surface EMG	Internal oblique	d740	Isometric double leg raise (crook lying supine)	None	None	control: ICC = 0.85, SEM = 7% NSCLBP: ICC = 0.93, SEM = 6%	Not assessed	Excellent	Not assessed	Not assessed	Not assessed	Good [costly]
Dankaerts et al., 2004									Muscular activity	Spatial/intensity	Maximal electromyographic signal	V	Surface EMG	Internal oblique	d740	Isometric trunk forward bending (lying supine)	Maximal voluntary contraction	None	control: ICC = 0.88, SEM = 8% NSCLBP: ICC = 0.77, SEM = 13%	Not assessed	Excellent	Not assessed	Not assessed	Not assessed	Moderate [costly, painful]
Dankaerts et al., 2006a									Muscular activity	Spatial/intensity	Mean electromyographic signal	%subMVC	Surface EMG	Internal oblique	d415	Supported sitting	None	None	Not assessed	Not assessed	Good [population]	Not assessed	No significant difference (independent t test) between groups	Not assessed	Good [costly]
Dankaerts et al., 2006a	Control	34	32.0 +/- 12.2	23.3 +/- 2.9	0.888889	Australia	Not available	Not available	Muscular activity	Spatial/intensity	Mean electromyographic signal	%subMVC	Surface EMG	Internal oblique	d415	Unsupported sitting	None	None	Not assessed	Not assessed	Good [population]	Not assessed	No significant difference (independent t test) between groups	Not assessed	Good [costly]
Du et al., 2018									Muscular activity	Spatial/intensity	Root mean squared electromyographic signal	%MAX	Surface EMG	Internal oblique	d410	Trunk backward bending and return (standing)	Pace imposed by auditive cue	None	Not assessed	Not assessed	Good [population]	Not assessed	No significant difference (t test) between groups	Not assessed	Good [costly]
Du et al., 2018									Muscular activity	Variability	Sample entropy of electromyographic signal	%MAX	Surface EMG	Internal oblique	d410	Trunk backward bending and return (standing)	Pace imposed by auditive cue	None	Not assessed	Not assessed	Moderate [population, outcome]	Not assessed	No significant difference (t test) between groups /left Significant difference p = 0.019 (t test) between groups /right	Not assessed	Good [costly]
Du et al., 2018									Muscular activity	Frequential	Mean power frequency of the electromyographic signal	Hz	Surface EMG	Internal oblique	d410	Trunk backward bending and return (standing)	Pace imposed by auditive cue	None	Not assessed	Not assessed	Good [population]	Not assessed	No significant difference (t test) between groups	Not assessed	Good [costly]
Du et al., 2018									Muscular activity	Frequential	Median frequency of the electromyographic signal	Hz	Surface EMG	Internal oblique	d410	Trunk backward bending and return (standing)	Pace imposed by auditive cue	None	Not assessed	Not assessed	Good [population]	Not assessed	Significant difference p = 0.001 (t test) between groups /left Significant difference p = 0.001 (t test) between groups /right	Not assessed	Good [costly]
Du et al., 2018									Muscular activity	Variability	Sample entropy of electromyographic signal	%MAX	Surface EMG	Internal oblique	d410	Trunk backward bending and return (standing)	Pace imposed by auditive cue	None	Not assessed	Not assessed	Moderate [population, outcome]	Not assessed	Significant difference p = 0.009 (t test) between groups /left	Not assessed	Good [costly]
Du et al., 2018									Muscular activity	Variability	Sample entropy of electromyographic signal	%MAX	Surface EMG	Internal oblique	d410	Trunk backward bending and return (standing)	Pace imposed by auditive cue	None	Not assessed	Not assessed	Moderate [population, outcome]	Not assessed	Significant difference p = 0.001 (t test) between groups /left No significant difference (t test) between groups /right	Not assessed	Good [costly]
Du et al., 2018									Muscular activity	Spatial/intensity	Root mean squared electromyographic signal	%MAX	Surface EMG	Internal oblique	d410	Trunk forward bending and return (standing)	Pace imposed by auditive cue	None	Not assessed	Not assessed	Good [population]	Not assessed	No significant difference (t test) between groups	Not assessed	Good [costly]
Du et al., 2018									Muscular activity	Frequential	Mean power frequency of the electromyographic signal	Hz	Surface EMG	Internal oblique	d410	Trunk forward bending and return (standing)	Pace imposed by auditive cue	None	Not assessed	Not assessed	Good [population]	Not assessed	Significant difference p = 0.034 (t test) between groups /left No significant difference (t test) between groups /right	Not assessed	Good [costly]
Du et al., 2018									Muscular activity	Frequential	Median frequency of the electromyographic signal	Hz	Surface EMG	Internal oblique	d410	Trunk forward bending and return (standing)	Pace imposed by auditive cue	None	Not assessed	Not assessed	Good [population]	Not assessed	Significant difference p = 0.001 (t test) between groups /left Significant difference p = 0.001 (t test) between groups /right	Not assessed	Good [costly]
Du et al., 2018									Muscular activity	Variability	Sample entropy of electromyographic signal	%MAX	Surface EMG	Internal oblique	d410	Trunk forward bending and return (standing)	Pace imposed by auditive cue	None	Not assessed	Not assessed	Moderate [population, outcome]	Not assessed	Significant difference p = 0.001 (t test) between groups /left Significant difference p = 0.001 (t test) between groups /right	Not assessed	Good [costly]
Du et al., 2018									Muscular activity	Variability	Sample entropy of electromyographic signal	%MAX	Surface EMG	Internal oblique	d410	Trunk lateral bending and return /left (standing)	Pace imposed by auditive cue	None	Not assessed	Not assessed	Moderate [population, outcome]	Not assessed	No significant difference (t test) between groups	Not assessed	Good [costly]
Du et al., 2018									Muscular activity	Frequential	Mean power frequency of the electromyographic signal	Hz	Surface EMG	Internal oblique	d410	Trunk lateral bending and return /left (standing)	Pace imposed by auditive cue	None	Not assessed	Not assessed	Good [population]	Not assessed	No significant difference (t test) between groups	Not assessed	Good [costly]
Du et al., 2018									Muscular activity	Frequential	Mean power frequency of the electromyographic signal	Hz	Surface EMG	Internal oblique	d410	Trunk lateral bending and return /left (standing)	Pace imposed by auditive cue	None	Not assessed	Not assessed	Good [population]	Not assessed	Significant difference p = 0.011 (t test) between groups /left No significant difference (t test) between groups /right	Not assessed	Good [costly]
Du et al., 2018									Muscular activity	Frequential	Median frequency of the electromyographic signal	Hz	Surface EMG	Internal oblique	d410	Trunk lateral bending and return /left (standing)	Pace imposed by auditive cue	None	Not assessed	Not assessed	Good [population]	Not assessed	Significant difference p = 0.001 (t test) between groups /left Significant difference p = 0.001 (t test) between groups /right	Not assessed	Good [costly]
Lui et al., 2018	Control	8	25.4 +/- 2.9	23.1 +/- 5.4	(only men)	China	Not available	Not available	Movement	Spatial/intensity	Maximal relative sagittal angle	°	Inertial measurement units	Lumbar/pelvis	d410	Squat to stand	Before/after prolonged deep squat	None	Not assessed	Not assessed	Good [population]	Not assessed	No significant difference before/after deep squat (ANOVA) between groups	Not assessed	Moderate [costly, complex]
Lui et al., 2018									Movement	Spatial/intensity	Maximal relative sagittal angle	°	Inertial measurement units	Hip	d410	Squat to stand	Before/after prolonged deep squat	None	Not assessed	Not assessed	Good [population]	Not assessed	No significant difference before/after deep squat (ANOVA) between groups	Not assessed	Moderate [costly, complex]
Lui et al., 2018	NSCLBP	8	24.5 +/- 2.6	23.7 +/- 2.7	(only men)	China	< 5.0	Not available	Movement	Spatial/intensity	Maximal relative sagittal angle	°	Inertial measurement units	Lumbar/pelvis	d410	Stand to squat	Before/after prolonged deep squat	None	Not assessed	Not assessed	Good [population]	Not assessed	Significant difference p = 0.004 before/after deep squat (ANOVA) within interaction time x group	Not assessed	Moderate [costly, complex]
Lui et al., 2018									Movement	Spatial/intensity	Maximal relative sagittal angle	°	Inertial measurement units	Hip	d410	Stand to squat	Before/after prolonged deep squat	None	Not assessed	Not assessed	Good [population]	Not assessed	No significant difference before/after deep squat (ANOVA) between groups	Not assessed	Moderate [costly, complex]
Du et al., 2018									Muscular activity	Variability	Sample entropy of electromyographic signal	%MAX	Surface EMG	Internal oblique	d410	Trunk lateral bending and return /left (standing)	Pace imposed by auditive cue	None	Not assessed	Not assessed	Moderate [population, outcome]	Not assessed	Significant difference p = 0.020 (t test) between groups /left No significant difference (t test) between groups /right	Not assessed	Good [costly]
Du et al., 2018									Muscular activity	Spatial/intensity	Mean electromyographic signal	%MAX	Surface EMG	Internal oblique	d410	Trunk lateral bending and return /right (standing)	Pace imposed by auditive cue	None	Not assessed	Not assessed	Good [population]	Not assessed	No significant difference (t test) between groups	Not assessed	Good [costly]
Du et al., 2018									Muscular activity	Frequential	Mean power frequency of the electromyographic signal	Hz	Surface EMG	Internal oblique	d410	Trunk lateral bending and return /right (standing)	Pace imposed by auditive cue	None	Not assessed	Not assessed	Good [population]	Not assessed	Significant difference p = 0.008 (t test) between groups /left Significant difference p = 0.046 (t test) between groups /right	Not assessed	Good [costly]
Du et al., 2018									Muscular activity	Frequential	Median frequency of the electromyographic signal	Hz	Surface EMG	Internal oblique	d410	Trunk lateral bending and return /right (standing)	Pace imposed by auditive cue	None	Not assessed	Not assessed	Good [population]	Not assessed	Significant difference p = 0.001 (t test) between groups /left No significant difference (t test) between groups /right	Not assessed	Good [costly]
Du et al., 2018									Muscular activity	Spatial/intensity	Root mean squared electromyographic signal	%MAX	Surface EMG	Internal oblique	d410	Trunk lateral bending and return /right (standing)	Pace imposed by auditive cue	None	Not assessed	Not assessed	Good [population]	Not assessed	Significant difference p = 0.039 (t test) between groups /left	Not assessed	Good [costly]
Du et al., 2018									Muscular activity	Variability	Sample entropy of electromyographic signal	%MAX	Surface EMG	Internal oblique	d410	Trunk lateral bending and return /right (standing)	Pace imposed by auditive cue	None	Not assessed	Not assessed	Moderate [population, outcome]	Not assessed	Significant difference p = 0.001 (t test) between groups /left No significant difference (t test) between groups /right	Not assessed	Good [costly]
Matheve et al., 2019	Control	54	36.9 +/- 13.1	23.2 +/- 3.5	1.7	Belgium	Not available	Not available	Movement	Spatial/intensity	Maximal relative sagittal angle	°	Inertial measurement units	Lumbar/pelvis	d430	Free forward bending and return (standing)	Weight lifting from the knee level (front)	None	control: ICC = 0.93 NSCLBP: not assessed	Not assessed	Excellent	Not assessed	Significant difference p < 0.001 (Dunnett's test) between groups	control: 33.6% , NSCLBP: not assessed (intra-rater)	Moderate [costly, complex]
Matheve et al., 2019	NSCLBP	55	41.1 +/- 13.6	24.2 +/- 3.4	0.896552	Belgium	33.0 +/- 20.0	29.2 (RMDQ)							d430
McCaskey et al., 2018	Control	34	39.5	23.3031	0.36	Switzerland	0.0 +/- 0.0	0.0 +/- 0.0 (ODI)	Movement	Spatial/intensity	Maximal absolute sagittal angle	°	Passive skin markers and optoelectronic cameras	Foot	d415	Two-legged standing	None	Expected sudden supporting platform translation (posterior)	Not assessed	Not assessed	Good [parameter]	Not assessed	No significant difference (Benjamin-Hochberg method) between groups	Not assessed	Moderate [costly, complex]
McCaskey et al., 2018	NSCLBP	24	53.2	24.2473	0.846154	Switzerland	28.9 +/- 22.2	20.1 +/- 10.1 (ODI)	Movement	Spatial/intensity	Maximal relative sagittal angle	°	Passive skin markers and optoelectronic cameras	Ankle	d415	Two-legged standing	None	Expected sudden supporting platform translation (posterior)	Not assessed	Not assessed	Good [parameter]	Not assessed	No significant difference (Benjamin-Hochberg method) between groups	Not assessed	Moderate [costly, complex]
McCaskey et al., 2018									Movement	Spatial/intensity	Maximal relative sagittal angle	°	Passive skin markers and optoelectronic cameras	Hip	d415	Two-legged standing	None	Expected sudden supporting platform translation (posterior)	Not assessed	Not assessed	Excellent	Not assessed	Significant difference p < 0.001 (Benjamin-Hochberg method) between groups	Not assessed	Moderate [costly, complex]
McCaskey et al., 2018									Movement	Spatial/intensity	Maximal relative sagittal angle	°	Passive skin markers and optoelectronic cameras	Knee	d415	Two-legged standing	None	Expected sudden supporting platform translation (posterior)	Not assessed	Not assessed	Good [parameter]	Not assessed	No significant difference (Benjamin-Hochberg method) between groups	Not assessed	Moderate [costly, complex]
McCaskey et al., 2018									Movement	Spatial/intensity	Maximal relative sagittal angle	°	Passive skin markers and optoelectronic cameras	Lumbar/pelvis	d415	Two-legged standing	None	Expected sudden supporting platform translation (posterior)	Not assessed	Not assessed	Excellent	Not assessed	No significant difference (Benjamin-Hochberg method) between groups	Not assessed	Moderate [costly, complex]
McCaskey et al., 2018									Movement	Spatial/intensity	Maximal relative sagittal angle	°	Passive skin markers and optoelectronic cameras	Neck	d415	Two-legged standing	None	Expected sudden supporting platform translation (posterior)	Not assessed	Not assessed	Good [parameter]	Not assessed	Significant difference p < 0.025 (Benjamin-Hochberg method) between groups	Not assessed	Moderate [costly, complex]
McDowell et al., 2018									Movement	Spatial/intensity	Maximal relative sagittal angle	°	Passive skin markers and optoelectronic cameras	Hip	d415	Two-legged standing	Hold a tray with an empty cup	Expected sudden supporting platform translation (anterior)	Not assessed	Not assessed	Excellent	Not assessed	No significant difference (Bonferroni test) between groups	Not assessed	Moderate [costly, complex]
McDowell et al., 2018	NSCLBP	23	30.3 +/- 13.5	24.9 +/- 5.3	1.3	USA	16.9 +/- 0.3	17.8 +/- 10.8 (ODI)	Movement	Spatial/intensity	Maximal relative frontal angle	°	Passive skin markers and optoelectronic cameras	Trunk	d415	Two-legged standing	Hold a tray with an empty cup	Expected sudden supporting platform translation (anterior)	Not assessed	Not assessed	Excellent	Not assessed	No significant difference (Bonferroni test) between groups	Not assessed	Moderate [costly, complex]
McDowell et al., 2018									Movement	Spatial/intensity	Maximal relative transversal angle	°	Passive skin markers and optoelectronic cameras	Trunk/pelvis	d415	Two-legged standing	Hold a tray with an empty cup	Expected sudden supporting platform translation (anterior)	Not assessed	Not assessed	Excellent	Not assessed	No significant difference (Bonferroni test) between groups	Not assessed	Moderate [costly, complex]
McDowell et al., 2018	Control	33	25.0 +/- 8.7	23.9 +/- 5.0	1.0625	USA	Not available	Not available	Movement	Spatial/intensity	Maximal relative sagittal angle	°	Passive skin markers and optoelectronic cameras	Trunk/pelvis	d415	Two-legged standing	Hold a tray with an empty cup	Expected sudden supporting platform translation (anterior)	Not assessed	Not assessed	Excellent	Not assessed	Significant difference p < 0.05 (Bonferroni test) between groups	Not assessed	Moderate [costly, complex]
McDowell et al., 2018									Movement	Spatial/intensity	Maximal relative frontal angle	°	Passive skin markers and optoelectronic cameras	Hip	d415	Two-legged standing	Hold a tray with an empty cup	Expected sudden supporting platform translation (anterior)	Not assessed	Not assessed	Excellent	Not assessed	No significant difference (Bonferroni test) between groups	Not assessed	Moderate [costly, complex]
McDowell et al., 2018									Movement	Spatial/intensity	Maximal relative transversal angle	°	Passive skin markers and optoelectronic cameras	Hip	d415	Two-legged standing	Hold a tray with an empty cup	Expected sudden supporting platform translation (anterior)	Not assessed	Not assessed	Excellent	Not assessed	No significant difference (Bonferroni test) between groups	Not assessed	Moderate [costly, complex]
Hodges, 2001									Muscular activity	Temporal	Muscle activation onset latency	s	Intramuscular EMG	Internal oblique	d415	Two-legged standing	None	Expected sudden shoudler flexion or abduction	Not assessed	Not assessed	Good [population]	Not assessed	Not assessed	Not assessed	Poor [costly, complex, painful]
Jacobs et al., 2011									Muscular activity	Spatial/intensity	Maximal electromyographic signal	%MAX	Surface EMG	Internal oblique	d415	Two-legged standing	None	Unexpected sudden supporting platform translation (12 directions)	Not assessed	Not assessed	Excellent	Not assessed	Significant difference p < 0.01 (Mann-Whitney U test) between groups /early and late response to perturbation	Not assessed	Moderate [costly, complex]
Liebetrau et al., 2013									Muscular activity	Spatial/intensity	Mean electromyographic signal before activation	V	Surface EMG	Internal oblique	d415	Two-legged standing	None	Unexpected sudden trunk lateral bending	Not assessed	Not assessed	Good [population]	Not assessed	No significant difference (ANOVA) between groups	Not assessed	Moderate [costly, complex]
Liebetrau et al., 2013									Muscular activity	Spatial/intensity	Maximal electromyographic signal	V	Surface EMG	Internal oblique	d415	Two-legged standing	None	Unexpected sudden trunk lateral bending	Not assessed	Not assessed	Good [population]	Not assessed	No significant difference (ANOVA) between groups	Not assessed	Moderate [costly, complex]
Liebetrau et al., 2013									Muscular activity	Temporal	Muscle activation onset latency	s	Surface EMG	Internal oblique	d415	Two-legged standing	None	Unexpected sudden trunk lateral bending	Not assessed	Not assessed	Good [population]	Not assessed	Significant difference p < 0.01 (ANCOVA) between groups /left	Not assessed	Moderate [costly, complex]
Mehta et al., 2000									Muscular activity	Temporal	Muscle activation burst duration	s	Surface EMG	Internal oblique	d415	Two-legged standing	None	Expected sudden dominant shoulder flexion	control/NSCLBP: ICC = 0.66-0.99 (muscle onset time identification)	Not assessed	Excellent	Not assessed	Significant difference p = 0.009 (ANOVA) between groups	Not assessed	Good [costly]
Mehta et al., 2000	NSCLBP	30	41.4 +/- 8.0	28.8 +/- 7.0	1.14286	USA	38.0 +/- 25.0	28.9 +/- 8.4 (RMDQ)	Muscular activity	Temporal	Muscle activation offset latency	s	Surface EMG	Internal oblique	d415	Two-legged standing	None	Expected sudden dominant shoulder flexion	control/NSCLBP: ICC = 0.66-0.99 (muscle onset time identification)	Not assessed	Excellent	Not assessed	No significant difference (ANOVA) between groups	Not assessed	Good [costly]
Mehta et al., 2000	Control	30	39.6 +/- 9.5	25.3 +/- 5.1	2.33333	USA	Not available	Not available	Muscular activity	Temporal	Muscle activation onset latency	s	Surface EMG	Internal oblique	d415	Two-legged standing	None	Expected sudden dominant shoulder flexion	control/NSCLBP: ICC = 0.66-0.99 (muscle onset time identification)	Not assessed	Excellent	Not assessed	Significant difference p = 0.003 (ANOVA) between groups	Not assessed	Good [costly]
Osuka et al., 2019	Control	13	21.5 +/- 1.5	20.5 +/- 1.4	0.857143	Japan	Not available	Not available	Muscular activity	Temporal	Muscle activation onset latency	s	Surface EMG	Internal oblique	d415	Two-legged standing	Hold a weight	Expected sudden dominant shoulder movement	Not assessed	Not assessed	Excellent	Not assessed	Significant difference p < 0.05 (ANOVA) between groups	Not assessed	Good [costly]
Parfrey et al., 2014									Muscular activity	Spatial/intensity	Maximal electromyographic signal	%subMVC	Surface EMG	Internal oblique	d410	Asymmetrical tonic neck reflex (crook lying supine)	None	None	Not assessed	Not assessed	Good [population]	Not assessed	No substantial clinical difference	Not assessed	Good [costly]
Parfrey et al., 2014									Muscular activity	Spatial/intensity	Maximal electromyographic signal	%subMVC	Surface EMG	Internal oblique	d410	Cervical extension (crook lying supine)	None	None	Not assessed	Not assessed	Good [population]	Not assessed	No substantial clinical difference	Not assessed	Good [costly]
Parfrey et al., 2014									Muscular activity	Spatial/intensity	Maximal electromyographic signal	%subMVC	Surface EMG	Internal oblique	d410	Cervical flexion (crook lying supine)	None	None	Not assessed	Not assessed	Good [population]	Not assessed	No substantial clinical difference	Not assessed	Good [costly]
Parfrey et al., 2014									Muscular activity	Spatial/intensity	Maximal electromyographic signal	%subMVC	Surface EMG	Internal oblique	d410	Cervical rotation (crook lying supine)	None	None	Not assessed	Not assessed	Good [population]	Not assessed	No substantial clinical difference	Not assessed	Good [costly]
Parfrey et al., 2014									Muscular activity	Spatial/intensity	Maximal electromyographic signal	%subMVC	Surface EMG	Internal oblique	d410	Crook lying (supine)	None	None	Not assessed	Not assessed	Good [population]	Not assessed	No substantial clinical difference	Not assessed	Good [costly]
Rossi et al., 2017									Muscular activity	Spatial/intensity	Maximal root mean squared electromyographic signal	V	Surface EMG	Internal oblique	d740	Isometric trunk forward bending (sitting)	60° trunk flexion	None	Not assessed	Not assessed	Good [population]	Not assessed	Significant difference p < 0.05 (t test) between groups /left, right	Not assessed	Good [costly]
Rossi et al., 2017									Muscular activity	Spatial/intensity	Root mean squared electromyographic signal slope	%MVC.s-1	Surface EMG	Internal oblique	d740	Isometric trunk forward bending (sitting)	60° trunk flexion	None	Not assessed	Not assessed	Good [population]	Not assessed	Significant difference p = 0.048 (t test) between groups /right, 0-50 ms of interval	Not assessed	Poor [costly, complex, painful]
Mokhtarinia et al., 2016	Control	22	27.4 +/- 5.1	23.5 +/- 3.5	(only men)	Iran	Not available	Not available	Movement	Coordination	Mean absolute relative phase	°	Passive skin markers and optoelectronic cameras	Lumbar/pelvis	d410	Free forward bending and return (standing)	Target to be touched by hands at the knee level (front/60° right side), pace imposed by auditive cue	With/without weighted vest	control: ICC = 0.63 NSCLBP: ICC = 0.64	Not assessed	Excellent	Not assessed	Significant difference p = 0.005 (ANOVA) between groups	Not assessed	Moderate [costly, complex]
Mokhtarinia et al., 2016	NSCLBP	22	30.2 +/- 6.1	23.9 +/- 3.3	(only men)	Iran	< 20.0	Not available	Movement	Coordination	Deviation phase	°	Passive skin markers and optoelectronic cameras	Lumbar/pelvis	d410	Free forward bending and return (standing)	Target to be touched by hands at the knee level (front/60° right side), pace imposed by auditive cue	With/without weighted vest	control: ICC = 0.65 NSCLBP: ICC = 0.64	Not assessed	Excellent	Not assessed	Significant difference p = 0.03 (ANOVA) within interaction symmetry x velocity x group	Not assessed	Moderate [costly, complex]
Mokhtarinia et al., 2016									Movement	Coordination	Mean absolute relative phase	°	Passive skin markers and optoelectronic cameras	Pelvis/thigh	d410	Free forward bending and return (standing)	Target to be touched by hands at the knee level (front/60° right side), pace imposed by auditive cue	With/without weighted vest	control: ICC = 0.63 NSCLBP: ICC = 0.64	Not assessed	Excellent	Not assessed	No significant difference (ANOVA) between groups	Not assessed	Moderate [costly, complex]
Mokhtarinia et al., 2016									Movement	Coordination	Deviation phase	°	Passive skin markers and optoelectronic cameras	Pelvis/thigh	d410	Free forward bending and return (standing)	Target to be touched by hands at the knee level (front/60° right side), pace imposed by auditive cue	With/without weighted vest	control: ICC = 0.65 NSCLBP: ICC = 0.64	Not assessed	Excellent	Not assessed	Significant difference p = 0.008 (ANOVA) within interaction group x load	Not assessed	Moderate [costly, complex]
Neblett et al., 2014									Movement	Spatial/intensity	Maximal absolute sagittal angle	°	Inclinometer	Trunk	d415	Trunk forward bending (standing)	None	None	Not assessed	control/NSCLBP: ICC > 0.75	Good [population]	Not assessed	Sensitivity: 0.88, specificity: 0.83	Not assessed	Excellent
Neblett et al., 2014									Movement	Spatial/intensity	Maximal absolute sagittal angle	°	Inclinometer	Pelvis	d415	Trunk forward bending (standing)	None	None	Not assessed	control/NSCLBP: ICC > 0.75	Good [population]	Not assessed	Sensitivity: 0.82, specificity: 0.80	Not assessed	Excellent
Neblett et al., 2014									Movement	Spatial/intensity	Maximal relative sagittal angle	°	Inclinometer	Trunk/pelvis	d415	Trunk forward bending (standing)	None	None	Not assessed	control/NSCLBP: ICC > 0.75	Good [population]	Not assessed	Sensitivity: 0.76, specificity: 0.73	Not assessed	Excellent
Rossi et al., 2017									Muscular activity	Spatial/intensity	Maximal root mean squared electromyographic signal	V	Surface EMG	Internal oblique	d740	Isometric trunk backward bending (sitting)	60° trunk flexion	None	Not assessed	Not assessed	Good [population]	Not assessed	No significant difference (t test) between groups	Not assessed	Good [costly]
Sheeran et al., 2012									Muscular activity	Spatial/intensity	Maximal electromyographic signal	%subMVC	Surface EMG	Internal oblique	d410	Trunk forward/backward bending (sitting)	Return to vertical	Eyes closed	Not assessed	Not assessed	Good [parameter]	Not assessed	Significant difference p < 0.001 (t test) between groups	Not assessed	Moderate [costly, complex]
Sheeran et al., 2012									Muscular activity	Spatial/intensity	Maximal electromyographic signal	%subMVC	Surface EMG	Internal Oblique	d410	Trunk forward/backward bending (standing)	Return to vertical	Eyes closed	Not assessed	Not assessed	Good [parameter]	Not assessed	No significant difference (t test) between groups	Not assessed	Moderate [costly, complex]
Yoon et al., 2015	NSCLBP	10	Not reported	Not reported	Not reported	South Korea	Not available	Not available	Muscular activity	Spatial/intensity	Mean electromyographic signal	%MVC	Surface EMG	Internal oblique	d410	Arm and leg lift in quadruped position	Lift to horizontal	None	Not assessed	Not assessed	Good [population]	Not assessed	No significant difference (Bonferroni test) between groups /right No significant difference (Bonferroni test) between groups /left without visual feedback Significant difference p < 0.013 (Bonferroni test) between groups /left with visual feedback	Not assessed	Poor [costly, complex, painful]
Parfrey et al., 2014									Muscular activity	Coordination	Ratio between muscles maximal electromyographic signal	NA	Surface EMG	Internal oblique / rectus abdominis	d410	Asymmetrical tonic neck reflex (crook lying supine)	None	None	Not assessed	Not assessed	Good [population]	Not assessed	Substantially greater ratio with moderate effect size d = -0.52 (Cohen) between groups /left Substantially greater ratio with moderate effect size d = -0.77 (Cohen) between groups /right	Not assessed	Good [costly]
Parfrey et al., 2014									Muscular activity	Coordination	Ratio between muscles maximal electromyographic signal	NA	Surface EMG	Internal oblique / rectus abdominis	d410	Cervical extension (crook lying supine)	None	None	Not assessed	Not assessed	Good [population]	Not assessed	Substantially greater ratio with moderate effect size d = -0.54 (Cohen) between groups	Not assessed	Good [costly]
Parfrey et al., 2014	NSCLBP	11	45.6 +/- 9.9	29.7404	Not reported	Canada	Not available	> 50.0 (RMDQ)	Muscular activity	Coordination	Ratio between muscles maximal electromyographic signal	NA	Surface EMG	Internal oblique / rectus abdominis	d410	Cervical flexion (crook lying supine)	None	None	Not assessed	Not assessed	Good [population]	Not assessed	No substantial clinical difference	Not assessed	Good [costly]
Parfrey et al., 2014									Muscular activity	Coordination	Ratio between muscles maximal electromyographic signal	NA	Surface EMG	Internal oblique / rectus abdominis	d410	Cervical rotation (crook lying supine)	None	None	Not assessed	Not assessed	Good [population]	Not assessed	Substantially greater ratio with moderate effect size d = -0.51 (Cohen) between groups /right	Not assessed	Good [costly]
Parfrey et al., 2014									Muscular activity	Coordination	Ratio between muscles maximal electromyographic signal	NA	Surface EMG	Internal oblique / rectus abdominis	d410	Crook lying (supine)	None	None	Not assessed	Not assessed	Good [population]	Not assessed	Substantially greater ratio with moderate effect size d = -0.54 (Cohen) between groups	Not assessed	Good [costly]
Van Dieen et al., 2003									Muscular activity	Coordination	Ratio between muscle groups of sum of mean electromyographic signals	NA	Surface EMG	Internal oblique / Rectus abdominis	d410	Trunk forward/backward bending, lateral bending and rotation (semisitting)	+/- 20° of rotation	None	Not assessed	Not assessed	Good [ parameter]	Not assessed	No significant difference (ANOVA) between groups	Not assessed	Moderate [costly, complex]
Osuka et al., 2019	NSCLBP	12	21.2 +/- 2.2	21.2 +/- 2.2	0.333333	Japan	36.7 +/- 25.1	13.0 +/- 6.6 (ODI)	Movement	Spatial/intensity	Maximal absolute sagittal angle	°	Passive skin markers and optoelectronic cameras	Arm	d415	Two-legged standing	Hold a weight	Expected sudden dominant shoulder movement	Not assessed	Not assessed	Good [parameter]	Not assessed	Significant difference p < 0.05 (ANOVA) between groups /left	Not assessed	Moderate [costly, complex]
Osuka et al., 2019									Movement	Spatial/intensity	Maximal absolute sagittal angular velocity	°.s-1	Passive skin markers and optoelectronic cameras	Arm	d415	Two-legged standing	Hold a weight	Expected sudden dominant shoulder movement	Not assessed	Not assessed	Good [parameter]	Not assessed	No significant difference (ANOVA) between groups	Not assessed	Moderate [costly, complex]
Mehta et al., 2000									Muscular activity	Temporal	Cocontraction duration	s	Surface EMG	Internal-external oblique / multifidus	d415	Two-legged standing	None	Expected sudden dominant shoulder flexion	control/NSCLBP: ICC = 0.66-0.99 (muscle onset time identification)	Not assessed	Excellent	Not assessed	Significant difference p < 0.05 (ANOVA) between groups	Not assessed	Good [costly]
Kim et al., 2014a	Control	20	41.8 +/- 8.7	20.8 +/- 3.7	(only women)	South Korea	Not available	Not available	Muscular activity	Spatial/intensity	Maximal root mean squared electromyographic signal	%MVC	Surface EMG	Latissimus dorsi	d410	Hip extension (lying prone)	10° hip extension	None	Not assessed	Not assessed	Excellent	Not assessed	Significant difference p < 0.05 (ANOVA) between groups /contralateral	Not assessed	Poor [costly, complex, painful]
Kim et al., 2014b	Control	15	42.9 +/- 11.3	22.2 +/- 3.0	(only women)	South Korea	Not available	Not available	Muscular activity	Spatial/intensity	Maximal root mean squared electromyographic signal	%MVC	Surface EMG	Latissimus dorsi	d410	Hip extension (lying prone)	10° hip extension	None	Not assessed	Not assessed	Excellent	Not assessed	Significant difference p = 0.01 (ANOVA) between groups /contralateral	Not assessed	Poor [costly, complex, painful]
Pirouzo et al., 2006	Control	30	27.5 +/- 7.9	21.3 +/- 2.4	(only women)	Australia	Not available	Not available	Muscular activity	Spatial/intensity	Maximal root mean squared electromyographic signal	%MVC	Surface EMG	Latissimus dorsi	d740	Isometric trunk rotation (standing)	Submaximal voluntary contraction	None	Not assessed	Not assessed	Excellent	Not assessed	No significant difference (ANOVA)	Not assessed	Poor [costly, complex, painful]
Pirouzo et al., 2006									Muscular activity	Spatial/intensity	Maximal root mean squared electromyographic signal	%MVC	Surface EMG	Latissimus dorsi	d740	Isometric trunk rotation (standing)	Submaximal voluntary contraction, arms push-up	None	Not assessed	Not assessed	Excellent	Not assessed	No significant difference (ANOVA)	Not assessed	Poor [costly, complex, painful]
Pirouzo et al., 2006									Muscular activity	Spatial/intensity	Maximal root mean squared electromyographic signal	%MVC	Surface EMG	Latissimus dorsi	d740	Isometric trunk rotation (standing)	Submaximal voluntary contraction, arms push-up, hips support	None	Not assessed	Not assessed	Excellent	Not assessed	No significant difference (ANOVA)	Not assessed	Poor [costly, complex, painful]
Pirouzo et al., 2006									Muscular activity	Spatial/intensity	Maximal root mean squared electromyographic signal	%MVC	Surface EMG	Latissimus dorsi	d740	Isometric trunk rotation (standing)	Submaximal voluntary contraction, hips support	None	Not assessed	Not assessed	Excellent	Not assessed	No significant difference (ANOVA)	Not assessed	Poor [costly, complex, painful]
Hu et al., 2010	NSCLBP	15	40.0 +/- 8.6	23.9772	(only men)	Hong Kong	Not available	Not available	Muscular activity	Spatial/intensity	Width of high activity area	%	16-electrode matrix EMG	Lumbar region	d410	Trunk forward bending (standing)	30° trunk flexion	None	Not assessed	Not assessed	Good [population]	Not assessed	No significant difference (ANOVA) between groups	Not assessed	Moderate [costly, complex]
Hu et al., 2010									Muscular activity	Spatial/intensity	Height of high activity area	%	16-electrode matrix EMG	Lumbar region	d410	Trunk forward bending (standing)	30° trunk flexion	None	Not assessed	Not assessed	Good [population]	Not assessed	No significant difference (ANOVA) between groups	Not assessed	Moderate [costly, complex]
Hu et al., 2010	Control	20	32.0 +/- 6.5	21.7004	(only men)	Hong Kong	Not available	Not available	Muscular activity	Spatial/intensity	High activity area	%	16-electrode matrix EMG	Lumbar region	d410	Trunk forward bending (standing)	30° trunk flexion	None	Not assessed	Not assessed	Good [population]	Not assessed	Significant difference p < 0.05 (ANOVA) between groups	Not assessed	Moderate [costly, complex]
Hu et al., 2010									Muscular activity	Spatial/intensity	Ratio width/height of high activity area	NA	16-electrode matrix EMG	Lumbar region	d410	Trunk forward bending (standing)	30° trunk flexion	None	Not assessed	Not assessed	Good [population]	Not assessed	Significant difference p < 0.05 (ANOVA) between groups	Not assessed	Moderate [costly, complex]
Dankaerts et al., 2004	NSCLBP	5	37.8 +/- 12.4	23.9 +/- 3.2	0.666667	Australia	> 30.0	> 15.0 (ODI)	Muscular activity	Spatial/intensity	Maximal electromyographic signal	V	Surface EMG	Multifidus	d740	Isometric double leg raise (crook lying prone)	None	None	control: ICC = 0.84, SEM = 11% NSCLBP: ICC = 0.95, SEM = 4%	Not assessed	Excellent	Not assessed	Not assessed	Not assessed	Good [costly]
Descarreaux et al., 2007									Muscular activity	Spatial/intensity	Integrated root mean squared electromyographic signal	V.s	Surface EMG	Multifidus	d415	Rapid isometric trunk forward/backward bending (standing)	Submaximal voluntary contraction	Eyes closed	Not assessed	Not assessed	Good [outcome]	Not assessed	No significant difference (Tukey test) between groups	Not assessed	Moderate [costly, complex]
Descarreaux et al., 2007									Muscular activity	Temporal	Muscle activation burst duration	s	Surface EMG	Multifidus	d415	Rapid isometric trunk forward/backward bending (standing)	Submaximal voluntary contraction	Eyes closed	Not assessed	Not assessed	Excellent	Not assessed	Significant difference p = 0.014 (Tukey test) between groups	Not assessed	Moderate [costly, complex]
Lima et al., 2018									Muscular activity	Spatial/intensity	Maximal electromyographic signal	V	Surface EMG	Multifidus	d430	Stairs up	None	None	Not assessed	Not assessed	Excellent	Not assessed	Significant difference p < 0.05 (Fisher exact test) between groups	Not assessed	Good [costly]
Ohe et al., 2015									Muscular activity	Spatial/intensity	Maximal root mean squared electromyographic signal	%subMVC	Surface EMG	Multifidus	d410	Single leg raise (crook lying supine)	Pace imposed by auditive cue	None	Not assessed	Not assessed	Excellent	Not assessed	No significant difference (Tukey test) between groups	Not assessed	Good [costly]
Yoon et al., 2015									Muscular activity	Spatial/intensity	Mean electromyographic signal	%MVC	Surface EMG	Multifidus	d410	Arm and leg lift in quadruped position	Lift to horizontal	None	Not assessed	Not assessed	Good [population]	Not assessed	No significant difference (Bonferroni test) between groups	Not assessed	Poor [costly, complex, painful]
Mehta et al., 2000									Muscular activity	Temporal	Muscle activation burst duration	s	Surface EMG	Multifidus (?)	d415	Two-legged standing	None	Expected sudden dominant shoulder flexion	control/NSCLBP: ICC = 0.66-0.99 (muscle onset time identification)	Not assessed	Excellent	Not assessed	Significant difference p = 0.018 (ANOVA) between groups	Not assessed	Good [costly]
Mehta et al., 2000									Muscular activity	Temporal	Muscle activation offset latency	s	Surface EMG	Multifidus (?)	d415	Two-legged standing	None	Expected sudden dominant shoulder flexion	control/NSCLBP: ICC = 0.66-0.99 (muscle onset time identification)	Not assessed	Excellent	Not assessed	No significant difference (ANOVA) between groups	Not assessed	Good [costly]
Mehta et al., 2000									Muscular activity	Temporal	Muscle activation onset latency	s	Surface EMG	Multifidus (?)	d415	Two-legged standing	None	Expected sudden dominant shoulder flexion	control/NSCLBP: ICC = 0.66-0.99 (muscle onset time identification)	Not assessed	Excellent	Not assessed	Significant difference p = 0.001 (ANOVA) between groups	Not assessed	Good [costly]
Sheeran et al., 2012									Muscular activity	Spatial/intensity	Maximal electromyographic signal	%subMVC	Surface EMG	Multifidus (?)	d410	Trunk forward/backward bending (standing)	Return to vertical	Eyes closed	Not assessed	Not assessed	Good [parameter]	Not assessed	Significant difference p < 0.001 (t test) between groups	Not assessed	Moderate [costly, complex]
Sheeran et al., 2012									Muscular activity	Spatial/intensity	Maximal electromyographic signal	%subMVC	Surface EMG	Multifidus (?)	d410	Trunk forward/backward bending (sitting)	Return to vertical	Eyes closed	Not assessed	Not assessed	Good [parameter]	Not assessed	No significant difference (t test) between groups	Not assessed	Moderate [costly, complex]
Beneck et al., 2013	NSCLBP	14	34.0 +/- 5.4	23.8 +/- 3.9	1	USA	Not available	14.9 +/- 6.3 (ODI)	Muscular activity	Frequential	Median frequency slope of the electromyographic signal	%.s-1	Intramuscular EMG	Multifidus (deep fibers) (L4)	d740	Isometric trunk backward bending (lying prone)	None	None	Not assessed	Not assessed	Good [population]	Not assessed	- No significant difference (ANOVA) between groups - No significant difference (ANOVA) between first and last 30s in control group - Significant difference p = 0.013 (post hoc t test) between first and last 30s in NSCLBP group	Not assessed	Poor [costly, complex, painful]
Zhang et al., 2018	Control	26	32.3 +/- 7.1	20.9 +/- 2.0	1	China	Not available	Not available	Muscular activity	Spatial/intensity	Mean electromyographic signal	V	Intramuscular EMG	Multifidus (deep fibers) (L4)	d740	Isometric trunk backward bending (lying prone)	Maximal voluntary contraction	None	Not assessed	Not assessed	Good [outcome]	Not assessed	Significant difference p < 0.001 (t test) between groups	Not assessed	Poor [costly, complex, painful]
Zhang et al., 2018	NSCLBP	24	35.9 +/- 7.6	21.7 +/- 2.1	1.18	China	40.2 +/- 10.0	32.7 +/- 20.1 (ODI)	Muscular activity	Spatial/intensity	Maximal root mean squared electromyographic signal	V	Intramuscular EMG	Multifidus (deep fibers) (L4)	d740	Isometric trunk backward bending (lying prone)	Maximal voluntary contraction	None	Not assessed	Not assessed	Good [outcome]	Not assessed	Significant difference p = 0.003 (t test) between groups	Not assessed	Poor [costly, complex, painful]
Zhang et al., 2018									Muscular activity	Frequential	Median frequency of the electromyographic signal	Hz	Intramuscular EMG	Multifidus (deep fibers) (L4)	d740	Isometric trunk backward bending (lying prone)	Maximal voluntary contraction	None	Not assessed	Not assessed	Good [outcome]	Not assessed	Significant difference p = 0.024 (t test) between groups	Not assessed	Poor [costly, complex, painful]
Zhang et al., 2018									Muscular activity	Frequential	Mean power frequency of the electromyographic signal	Hz	Intramuscular EMG	Multifidus (deep fibers) (L4)	d740	Isometric trunk backward bending (lying prone)	Maximal voluntary contraction	None	Not assessed	Not assessed	Good [outcome]	Not assessed	Significant difference p = 0.032 (t test) between groups	Not assessed	Poor [costly, complex, painful]
Zhang et al., 2018									Muscular activity	Frequential	Median frequency slope of the electromyographic signal	%.s-1	Intramuscular EMG	Multifidus (deep fibers) (L4)	d740	Isometric trunk backward bending (lying prone)	Maximal voluntary contraction	None	Not assessed	Not assessed	Good [outcome]	Not assessed	Significant difference p = 0.001 (t test) between groups	Not assessed	Poor [costly, complex, painful]
Zhang et al., 2018									Muscular activity	Frequential	Power frequency slope of the electromyographic signal	%.s-1	Intramuscular EMG	Multifidus (deep fibers) (L4)	d740	Isometric trunk backward bending (lying prone)	Maximal voluntary contraction	None	Not assessed	Not assessed	Good [outcome]	Not assessed	Significant difference p = 0.001 (t test) between groups	Not assessed	Poor [costly, complex, painful]
Arendt-Nielsen et al., 1995									Muscular activity	Spatial/intensity	Mean during contralateral swing phase of electromyographic signal	V	Surface EMG	Multifidus (L4)	d450	Walking	Constrained speed (treadmill)	None	Not assessed	Not assessed	Good [population]	Not assessed	Significant difference p < 0.05 (ANOVA) between groups	Not assessed	Good [costly]
Arendt-Nielsen et al., 1995									Muscular activity	Spatial/intensity	Mean during ipsilateral swing phase of electromyographic signal	V	Surface EMG	Multifidus (L4)	d450	Walking	Constrained speed (treadmill)	None	Not assessed	Not assessed	Good [population]	Not assessed	Significant difference p < 0.05 (ANOVA) between groups	Not assessed	Good [costly]
Arendt-Nielsen et al., 1995									Muscular activity	Spatial/intensity	Mean electromyographic signal	V	Surface EMG	Multifidus (L4)	d450	Walking	Constrained speed (treadmill)	None	Not assessed	Not assessed	Good [population]	Not assessed	Significant difference p < 0.05 (ANOVA) between groups	Not assessed	Good [costly]
Arendt-Nielsen et al., 1995									Muscular activity	Coordination	Ratio right/left of mean electromyographic signal	NA	Surface EMG	Multifidus (L4)	d450	Walking	Constrained speed (treadmill)	None	Not assessed	Not assessed	Good [population]	Not assessed	No significant difference (ANOVA) between groups	Not assessed	Good [costly]
Larivière et al., 2011									Muscular activity	Spatial/intensity	Electromyographic signal amplitude slope	V.s-1	Surface EMG	Multifidus (L4)	d410	Trunk forward bending and return (lying prone)	Return to horizontal, pace imposed by auditive cue	None	Not assessed	Not assessed	Good [outcome]	Not assessed	No significant difference (ANOVA) between groups	Not assessed	Good [costly]
Larivière et al., 2011									Muscular activity	Frequential	Median frequency slope	Hz.s-1	Surface EMG	Multifidus (L4)	d410	Trunk forward bending and return (lying prone)	Return to horizontal, pace imposed by auditive cue	None	Not assessed	Not assessed	Good [outcome]	Not assessed	No significant difference (ANOVA) between groups	Not assessed	Good [costly]
Liebetrau et al., 2013									Muscular activity	Spatial/intensity	Mean electromyographic signal before activation	V	Surface EMG	Multifidus (L4)	d415	Two-legged standing	None	Unexpected sudden trunk lateral bending	Not assessed	Not assessed	Good [population]	Not assessed	No significant difference (ANOVA) between groups	Not assessed	Moderate [costly, complex]
Liebetrau et al., 2013									Muscular activity	Temporal	Muscle activation onset latency	s	Surface EMG	Multifidus (L4)	d415	Two-legged standing	None	Unexpected sudden trunk lateral bending	Not assessed	Not assessed	Good [population]	Not assessed	No significant difference (ANCOVA) between groups	Not assessed	Moderate [costly, complex]
Liebetrau et al., 2013									Muscular activity	Spatial/intensity	Maximal electromyographic signal	V	Surface EMG	Multifidus (L4)	d415	Two-legged standing	None	Unexpected sudden trunk lateral bending	Not assessed	Not assessed	Good [population]	Not assessed	No significant difference (ANOVA) between groups	Not assessed	Moderate [costly, complex]
Hubley and Vezina, 2002									Muscular activity	Spatial/intensity	Weights of a principal component analysis of electromyographic signal	NA	Surface EMG	Multifidus (L4-L5)	d410	Hip flexion (lying supine)	90° flexion, pace imposed by auditive cue	None	Not assessed	Not assessed	Moderate [parameter, outcome]	Not assessed	No significant difference (ANOVA) between groups	Not assessed	Moderate [costly, complex]
Ansari et al., 2018	NSCLBP	21	22.6 +/- 2.7	22.3 +/- 3.8	0.75	India	41.6 +/- 10.8	Not available	Muscular activity	Spatial/intensity	Mean electromyographic signal	%MVC	Surface EMG	Multifidus (L5)	d450	Walking	Constrained speed (treadmill)	None	Not assessed	Not assessed	Moderate [population, instrument]	Not assessed	Significant difference p = 0.043 (ANOVA) between groups	Not assessed	Poor [costly, complex, painful]
da Silva et al., 2019	NSCLBP1	10	33.0 +/- 8.0	23.0 +/- 3.0	0.5	Canada	50.0 +/- 20.0	33.0 +/- 16.0 (RMDQ)	Muscular activity	Spatial/intensity	Maximal root mean squared electromyographic signal	%MAX	Surface EMG	Multifidus (L5)	d415	One-legged standing	None	None	Not assessed	Not assessed	Excellent	Not assessed	Significant difference p = 0.004 (ANOVA) between groups	Not assessed	Good [costly]
Dankaerts et al., 2004									Muscular activity	Spatial/intensity	Maximal electromyographic signal	V	Surface EMG	Multifidus (L5)	d740	Isometric trunk forward bending (lying supine)	Maximal voluntary contraction	None	control: ICC = 0.73, SEM = 19% NSCLBP: ICC = 0.52, SEM = 25%	Not assessed	Excellent	Not assessed	Not assessed	Not assessed	Moderate [costly, painful]
Dankaerts et al., 2006a	NSCLBP	33	37.8	24.4	0.571429	Australia	Not available	38.9 (ODI)	Muscular activity	Spatial/intensity	Mean electromyographic signal	%subMVC	Surface EMG	Multifidus (L5)	d415	Supported sitting	None	None	Not assessed	Not assessed	Good [population]	Not assessed	Significant difference p = 0.001 (independent t test) between groups	Not assessed	Good [costly]
Dankaerts et al., 2006a									Muscular activity	Spatial/intensity	Mean electromyographic signal	%subMVC	Surface EMG	Multifidus (L5)	d415	Unsupported sitting	None	None	Not assessed	Not assessed	Good [population]	Not assessed	No significant difference (independent t test) between groups	Not assessed	Good [costly]
Dankaerts et al., 2006a									Muscular activity	Spatial/intensity	Ratio between activities of mean electromyographic signal	NA	Surface EMG	Multifidus (L5)	d415	Unsupported/supported sitting	None	None	Not assessed	Not assessed	Good [population]	Not assessed	Significant difference p < 0.001 (independent t test) between groups	Not assessed	Good [costly]
Dankaerts et al., 2009									Muscular activity	Spatial/intensity	Mean electromyographic signal	%subMVC	Surface EMG	Multifidus (L5)	d415	Trunk forward bending and return (standing)	None	None	Not assessed	Not assessed	Excellent	Not assessed	Significant difference p < 0.001 (ANOVA) between groups	Not assessed	Good [costly]
Dankaerts et al., 2009									Muscular activity	Spatial/intensity	Ratio between activities of mean electromyographic signal	%subMVC	Surface EMG	Multifidus (L5)	d415	Unsupported/supported sitting	None	None	Not assessed	Not assessed	Excellent	Not assessed	Significant difference p < 0.031 (ANOVA) between groups	Not assessed	Good [costly]
Du et al., 2018									Muscular activity	Spatial/intensity	Mean electromyographic signal	%MAX	Surface EMG	Multifidus (L5)	d410	Trunk backward bending and return (standing)	Pace imposed by auditive cue	None	Not assessed	Not assessed	Good [population]	Not assessed	No significant difference (t test) between groups	Not assessed	Good [costly]
Du et al., 2018									Muscular activity	Spatial/intensity	Mean electromyographic signal	%MAX	Surface EMG	Multifidus (L5)	d410	Trunk backward bending and return (standing)	Pace imposed by auditive cue	None	Not assessed	Not assessed	Good [population]	Not assessed	No significant difference (t test) between groups	Not assessed	Good [costly]
Pourahmadi et al., 2017									Movement	Coordination	Maximum relative phase difference	°	Passive skin markers and optoelectronic cameras	Hip/lumbar	d410	Sit to stand	None	None	control: ICC = 0.81, SEM = 4.24° (between days) /right NSCLBP: ICC = 0.81, SEM = 3.30° (between days) /right	Not assessed	Excellent	Not assessed	Significant difference p < 0.01 (independant t test) between groups	11.75° (between days) /right	Moderate [costly, complex]
Pourahmadi et al., 2017									Movement	Coordination	Maximum relative phase difference	°	Passive skin markers and optoelectronic cameras	Hip/lumbar	d410	Stand to sit	None	None	control: ICC = 0.69, SEM = 4.96° (between days) /right NSCLBP: ICC = 0.50, SEM = 1.75° (between days) /right	Not assessed	Excellent	Not assessed	No significant difference (independent t test) between groups	13.75° (betrween days) /right	Moderate [costly, complex]
Pourahmadi et al., 2017									Movement	Coordination	Mean relative phase difference	°	Passive skin markers and optoelectronic cameras	Hip/lumbar	d410	Sit to stand	None	None	control: ICC = 0.69, SEM = 8.77° (between days) /right NSCLBP: ICC = 0.77, SEM = 5.02° (between days) /right	Not assessed	Excellent	Not assessed	Significant difference p < 0.05 (independant t test) between groups	24.32° (between days) /right	Moderate [costly, complex]
Pourahmadi et al., 2017									Movement	Coordination	Mean relative phase difference	°	Passive skin markers and optoelectronic cameras	Hip/lumbar	d410	Stand to sit	None	None	control: ICC = 0.63, SEM = 3.06° (between days) /right NSCLBP: ICC = 0.78, SEM = 7.49° (between days) /right	Not assessed	Excellent	Not assessed	Significant difference p < 0.05 (independant t test) between groups	8.48° (between days) /right	Moderate [costly, complex]
Pourahmadi et al., 2017									Movement	Coordination	Minimum relative phase difference	°	Passive skin markers and optoelectronic cameras	Hip/lumbar	d410	Sit to stand	None	None	control: ICC = 0.68, SEM = 3.08° (between days) /right NSCLBP: ICC = 0.54, SEM = 5.80° (between days) /right	Not assessed	Excellent	Not assessed	Significant difference p < 0.01 (independant t test) between groups	8.54° (between days) /right	Moderate [costly, complex]
Pourahmadi et al., 2017									Movement	Coordination	Minimum relative phase difference	°	Passive skin markers and optoelectronic cameras	Hip/lumbar	d410	Stand to sit	None	None	control: ICC = 0.71, SEM = 3.23° (between days) /right NSCLBP: ICC = 0.76, SEM = 9.40° (between days) /right	Not assessed	Excellent	Not assessed	No significant difference (independent t test) between groups	8.96° (between days) /right	Moderate [costly, complex]
Pourahmadi et al., 2017									Movement	Spatial/intensity	Ratio of sagittal range of motion	NA	Passive skin markers and optoelectronic cameras	Lumbar/hip	d410	Sit to stand	None	None	control: ICC = 0.69, SEM = 0.19 (between days) /right NSCLBP: ICC = 0.69, SEM = 0.05 (between days) /right	Not assessed	Excellent	Not assessed	Significant difference p < 0.01 (independant t test) between groups	0.53 (between days) /right	Moderate [costly, complex]
Pourahmadi et al., 2017									Movement	Spatial/intensity	Ratio of sagittal range of motion	NA	Passive skin markers and optoelectronic cameras	Lumbar/hip	d410	Stand to sit	None	None	control: ICC = 0.74, SEM = 0.02 (between days) /right NSCLBP: ICC = 0.79, SEM = 0.05 (between days) /right	Not assessed	Excellent	Not assessed	Significant difference p < 0.01 (independant t test) between groups	0.07 (between days) /right	Moderate [costly, complex]
Pourahmadi et al., 2017	Control	23	35.4 +/- 4.4	23.6 +/- 2.8	0.916667	Iran	Not available	Not available	Movement	Spatial/intensity	Sagittal range of motion	°	Passive skin markers and optoelectronic cameras	Lumbar/pelvis	d410	Sit to stand	None	None	control: ICC = 0.78, SEM = 3.08° (between days) NSCLBP: ICC = 0.68, SEM = 4.05° (between days)	Not assessed	Excellent	Not assessed	Significant difference p < 0.01 (independant t test) between groups	8.54° (between days)	Moderate [costly, complex]
Pourahmadi et al., 2017	NSCLBP	23	34.9 +/- 4.7	23.7 +/- 3.1	0.769231	Iran	46.5 +/- 11.8	33.5 +/- 12.5 (ODI)	Movement	Spatial/intensity	Sagittal range of motion	°	Passive skin markers and optoelectronic cameras	Hip	d410	Sit to stand	None	None	control: ICC = 0.61, SEM = 3.43° (between days) /right NSCLBP: ICC = 0.78, SEM = 6.99° (between days) /right	Not assessed	Excellent	Not assessed	Significant difference p < 0.01 (independant t test) between groups	9.50° (between day) /right	Moderate [costly, complex]
Pourahmadi et al., 2017									Movement	Spatial/intensity	Sagittal range of motion	°	Passive skin markers and optoelectronic cameras	Lumbar/pelvis	d410	Stand to sit	None	None	control: ICC = 0.71, SEM = 2.46° (between days) NSCLBP: ICC = 0.69, SEM = 4.55° (between days)	Not assessed	Excellent	Not assessed	Significant difference p < 0.01 (independant t test) between groups	6.81° (between days)	Moderate [costly, complex]
Pourahmadi et al., 2017									Movement	Spatial/intensity	Sagittal range of motion	°	Passive skin markers and optoelectronic cameras	Hip	d410	Stand to sit	None	None	control: ICC = 0.80, SEM = 5.65° (between days) /right NSCLBP: ICC = 0.79, SEM = 6.78° (between days) /right	Not assessed	Excellent	Not assessed	Significant difference p < 0.01 (independant t test) between groups	15.67° (between days) /right	Moderate [costly, complex]
Pranata et al., 2018	Control	29	37.8 +/- 11.5	25.9 +/- 5.6	1.41667	Australia	0.0 +/- 0.0	0.1 +/- 0.4 (ODI)	Movement	Spatial/intensity	Sagittal range of motion	°	Passive skin markers and optoelectronic cameras	Lumbar/pelvis	d430	Free forward bending and return (standing)	Weight lifting from the floor (front)	None	Not assessed	Not assessed	Excellent	Not assessed	No significant difference (ANCOVA) between groups	Not assessed	Moderate [costly, complex]
Pranata et al., 2018	NSCLBP	43	44.5	25.4	1.15	Australia	37.5	23.8 (ODI)	Movement	Spatial/intensity	Sagittal range of motion	°	Passive skin markers and optoelectronic cameras	Hip	d430	Free forward bending and return (standing)	Weight lifting from the floor (front)	None	Not assessed	Not assessed	Excellent	Not assessed	No significant difference (ANCOVA) between groups	Not assessed	Moderate [costly, complex]
Pranata et al., 2018									Movement	Spatial/intensity	Sagittal range of motion	°	Passive skin markers and optoelectronic cameras	Knee	d430	Free forward bending and return (standing)	Weight lifting from the floor (front)	None	Not assessed	Not assessed	Good [parameter]	Not assessed	No significant difference (ANCOVA) between groups	Not assessed	Moderate [costly, complex]
Pranata et al., 2018									Movement	Spatial/intensity	Relative sagittal angular velocity	°.s-1	Passive skin markers and optoelectronic cameras	Lumbar/pelvis	d430	Free forward bending and return (standing)	Weight lifting from the floor (front)	None	Not assessed	Not assessed	Excellent	Not assessed	No significant difference (ANCOVA) between groups	Not assessed	Moderate [costly, complex]
Pranata et al., 2018									Movement	Spatial/intensity	Relative sagittal angular velocity	°.s-1	Passive skin markers and optoelectronic cameras	Hip	d430	Free forward bending and return (standing)	Weight lifting from the floor (front)	None	Not assessed	Not assessed	Excellent	Not assessed	No significant difference (ANCOVA) between groups	Not assessed	Moderate [costly, complex]
Pranata et al., 2018									Movement	Spatial/intensity	Relative sagittal angular velocity	°.s-1	Passive skin markers and optoelectronic cameras	Knee	d430	Free forward bending and return (standing)	Weight lifting from the floor (front)	None	Not assessed	Not assessed	Good [parameter]	Not assessed	No significant difference (ANCOVA) between groups	Not assessed	Moderate [costly, complex]
Pranata et al., 2018									Movement	Coordination	Mean absolute relative phase angle	°.frame-1	Passive skin markers and optoelectronic cameras	Lumbar/hip	d430	Free forward bending and return (standing)	Weight lifting from the floor (front)	None	Not assessed	Not assessed	Excellent	Not assessed	No significant difference (ANCOVA) between groups	Not assessed	Moderate [costly, complex]
Pranata et al., 2018									Movement	Coordination	Mean absolute relative phase angle	°.frame-1	Passive skin markers and optoelectronic cameras	Hip/knee	d430	Free forward bending and return (standing)	Weight lifting from the floor (front)	None	Not assessed	Not assessed	Good [parameter]	Not assessed	No significant difference (ANCOVA) between groups	Not assessed	Moderate [costly, complex]
Pranata et al., 2018									Movement	Coordination	Deviation phase	°.frame-1	Passive skin markers and optoelectronic cameras	Lumbar/hip	d430	Free forward bending and return (standing)	Weight lifting from the floor (front)	None	Not assessed	Not assessed	Excellent	Not assessed	No significant difference (ANCOVA) between groups	Not assessed	Moderate [costly, complex]
Pranata et al., 2018									Movement	Coordination	Deviation phase	°.frame-1	Passive skin markers and optoelectronic cameras	Hip/knee	d430	Free forward bending and return (standing)	Weight lifting from the floor (front)	None	Not assessed	Not assessed	Good [parameter]	Not assessed	Significant difference p = 0.026 (ANCOVA) between groups /high ODI group	Not assessed	Moderate [costly, complex]
Du et al., 2018									Muscular activity	Spatial/intensity	Root mean squared electromyographic signal	%MAX	Surface EMG	Multifidus (L5)	d410	Trunk backward bending and return (standing)	Pace imposed by auditive cue	None	Not assessed	Not assessed	Good [population]	Not assessed	No significant difference (t test) between groups	Not assessed	Good [costly]
Du et al., 2018									Muscular activity	Frequential	Mean power frequency of the electromyographic signal	Hz	Surface EMG	Multifidus (L5)	d410	Trunk backward bending and return (standing)	Pace imposed by auditive cue	None	Not assessed	Not assessed	Good [population]	Not assessed	No significant difference (t test) between groups /left Significant difference p = 0.022 (t test) between groups /right	Not assessed	Good [costly]
Du et al., 2018									Muscular activity	Spatial/intensity	Mean electromyographic signal	%MAX	Surface EMG	Multifidus (L5)	d410	Trunk backward bending and return (standing)	Pace imposed by auditive cue	None	Not assessed	Not assessed	Good [population]	Not assessed	Significant difference p = 0.029 (t test) between groups /right	Not assessed	Good [costly]
Du et al., 2018	Control	83	34.3 +/- 5.9	22.3 +/- 2.8	2.95238	China	Not available	Not available	Muscular activity	Spatial/intensity	Mean electromyographic signal	%MAX	Surface EMG	Multifidus (L5)	d410	Trunk forward bending and return (standing)	Pace imposed by auditive cue	None	Not assessed	Not assessed	Good [population]	Not assessed	No significant difference (t test) between groups	Not assessed	Good [costly]
Du et al., 2018	NSCLBP	88	35.6 +/- 7.3	22.7 +/- 2.8	3.88889	China	30.1 +/- 13.1	Not available	Muscular activity	Spatial/intensity	Root mean squared electromyographic signal	%MAX	Surface EMG	Multifidus (L5)	d410	Trunk forward bending and return (standing)	Pace imposed by auditive cue	None	Not assessed	Not assessed	Good [population]	Not assessed	No significant difference (t test) between groups	Not assessed	Good [costly]
Du et al., 2018									Muscular activity	Variability	Sample entropy of electromyographic signal	%MAX	Surface EMG	Multifidus (L5)	d410	Trunk forward bending and return (standing)	Pace imposed by auditive cue	None	Not assessed	Not assessed	Moderate [population, outcome]	Not assessed	No significant difference (t test) between groups	Not assessed	Good [costly]
Du et al., 2018									Muscular activity	Spatial/intensity	Mean electromyographic signal	%MAX	Surface EMG	Multifidus (L5)	d410	Trunk forward bending and return (standing)	Pace imposed by auditive cue	None	Not assessed	Not assessed	Good [population]	Not assessed	Significant difference p = 0.012 (t test) between groups /left	Not assessed	Good [costly]
Du et al., 2018									Muscular activity	Frequential	Mean power frequency of the electromyographic signal	Hz	Surface EMG	Multifidus (L5)	d410	Trunk forward bending and return (standing)	Pace imposed by auditive cue	None	Not assessed	Not assessed	Good [population]	Not assessed	Significant difference p = 0.012 (t test) between groups /left Significant difference p = 0.013 (t test) between groups /right	Not assessed	Good [costly]
Du et al., 2018									Muscular activity	Frequential	Median frequency of the electromyographic signal	Hz	Surface EMG	Multifidus (L5)	d410	Trunk forward bending and return (standing)	Pace imposed by auditive cue	None	Not assessed	Not assessed	Good [population]	Not assessed	Significant difference p = 0.012 (t test) between groups /left Significant difference p = 0.013 (t test) between groups /right	Not assessed	Good [costly]
Du et al., 2018									Muscular activity	Frequential	Median frequency of the electromyographic signal	Hz	Surface EMG	Multifidus (L5)	d410	Trunk lateral bending and return /left (standing)	Pace imposed by auditive cue	None	Not assessed	Not assessed	Good [population]	Not assessed	No significant difference (t test) between groups	Not assessed	Good [costly]
Du et al., 2018									Muscular activity	Spatial/intensity	Mean electromyographic signal	%MAX	Surface EMG	Multifidus (L5)	d410	Trunk lateral bending and return /left (standing)	Pace imposed by auditive cue	None	Not assessed	Not assessed	Good [population]	Not assessed	No significant difference (t test) between groups	Not assessed	Good [costly]
Du et al., 2018									Muscular activity	Spatial/intensity	Root mean squared electromyographic signal	%MAX	Surface EMG	Multifidus (L5)	d410	Trunk lateral bending and return /left (standing)	Pace imposed by auditive cue	None	Not assessed	Not assessed	Good [population]	Not assessed	No significant difference (t test) between groups	Not assessed	Good [costly]
Du et al., 2018									Muscular activity	Frequential	Mean power frequency of the electromyographic signal	Hz	Surface EMG	Multifidus (L5)	d410	Trunk lateral bending and return /left (standing)	Pace imposed by auditive cue	None	Not assessed	Not assessed	Good [population]	Not assessed	Significant difference p = 0.008 (t test) between groups /left No significant difference (t test) between groups /right	Not assessed	Good [costly]
Du et al., 2018									Muscular activity	Frequential	Median frequency of the electromyographic signal	Hz	Surface EMG	Multifidus (L5)	d410	Trunk lateral bending and return /left (standing)	Pace imposed by auditive cue	None	Not assessed	Not assessed	Good [population]	Not assessed	Significant difference p = 0.001 (t test) between groups /left No significant difference (t test) between groups /right	Not assessed	Good [costly]
Du et al., 2018									Muscular activity	Spatial/intensity	Mean electromyographic signal	%MAX	Surface EMG	Multifidus (L5)	d410	Trunk lateral bending and return /right (standing)	Pace imposed by auditive cue	None	Not assessed	Not assessed	Good [population]	Not assessed	Significant difference p = 0.021 (t test) between groups /left	Not assessed	Good [costly]
Du et al., 2018									Muscular activity	Frequential	Mean power frequency of the electromyographic signal	Hz	Surface EMG	Multifidus (L5)	d410	Trunk lateral bending and return /right (standing)	Pace imposed by auditive cue	None	Not assessed	Not assessed	Good [population]	Not assessed	No significant difference (t test) between groups /left Significant difference p = 0.037 (t test) between groups /right	Not assessed	Good [costly]
Du et al., 2018									Muscular activity	Frequential	Median frequency of the electromyographic signal	Hz	Surface EMG	Multifidus (L5)	d410	Trunk lateral bending and return /right (standing)	Pace imposed by auditive cue	None	Not assessed	Not assessed	Good [population]	Not assessed	Significant difference p = 0.002 (t test) between groups /left No significant difference (t test) between groups /right	Not assessed	Good [costly]
Du et al., 2018									Muscular activity	Spatial/intensity	Root mean squared electromyographic signal	%MAX	Surface EMG	Multifidus (L5)	d410	Trunk lateral bending and return /right (standing)	Pace imposed by auditive cue	None	Not assessed	Not assessed	Good [population]	Not assessed	No significant difference (t test) between groups	Not assessed	Good [costly]
Du et al., 2018									Muscular activity	Variability	Sample entropy of electromyographic signal	%MAX	Surface EMG	Multifidus (L5)	d410	Trunk lateral bending and return /right (standing)	Pace imposed by auditive cue	None	Not assessed	Not assessed	Moderate [population, outcome]	Not assessed	No significant difference (t test) between groups	Not assessed	Good [costly]
Larivière et al., 2010									Muscular activity	Spatial/intensity	Electromyographic signal amplitude slope	V.s-1	Surface EMG	Multifidus (L5)	d740	Isometric trunk backward bending (standing)	Submaximal voluntary contraction	None	Not assessed	Not assessed	Good [outcome]	Not assessed	Not assessed (NSCLBP group subdivided in groups and parameters merged)	Not assessed	Moderate [costly, complex]
Larivière et al., 2010									Muscular activity	Frequential	Median frequency slope of the electromyographic signal	Hz.s-1	Surface EMG	Multifidus (L5)	d740	Isometric trunk backward bending (standing)	Submaximal voluntary contraction	None	Not assessed	Not assessed	Good [outcome]	Not assessed	Not assessed (NSCLBP group subdivided in groups and parameters merged)	Not assessed	Moderate [costly, complex]
Larivière et al., 2010									Muscular activity	Variability	Variability of root mean squared electromyographic signal	V	Surface EMG	Multifidus (L5)	d740	Isometric trunk backward bending (standing)	Submaximal voluntary contraction	None	Not assessed	Not assessed	Good [outcome]	Not assessed	Not assessed (NSCLBP group subdivided in groups and parameters merged)	Not assessed	Moderate [costly, complex]
Lima et al., 2018									Muscular activity	Spatial/intensity	Maximal electromyographic signal	V	Surface EMG	Multifidus (L5)	d430	Free forward bending (standing)	Weight lifting from the floor (front)	None	Not assessed	Not assessed	Excellent	Not assessed	Significant difference p < 0.05 (Fisher exact test) between groups	Not assessed	Good [costly]
Lima et al., 2018									Muscular activity	Spatial/intensity	Maximal electromyographic signal	V	Surface EMG	Multifidus (L5)	d430	Free return forward bending (standing)	Weight lifting from the floor (front)	None	Not assessed	Not assessed	Excellent	Not assessed	Significant difference p < 0.05 (Fisher exact test) between groups	Not assessed	Good [costly]
Lima et al., 2018									Muscular activity	Spatial/intensity	Maximal electromyographic signal	V	Surface EMG	Multifidus (L5)	d430	Stand to sit	None	None	Not assessed	Not assessed	Excellent	Not assessed	Significant difference p < 0.05 (Fisher exact test) between groups	Not assessed	Good [costly]
Lima et al., 2018									Muscular activity	Spatial/intensity	Maximal electromyographic signal	V	Surface EMG	Multifidus (L5)	d430	Two-legged standing	None	None	Not assessed	Not assessed	Excellent	Not assessed	Significant difference p < 0.01 (Fisher exact test) between groups	Not assessed	Good [costly]
Ringheim et al., 2019	Control	25	39.9 +/- 6.6	22.9 +/- 2.2	1	Norway	Not available	Not available	Movement	Variability	Standard deviation of absolute sagittal angle	°	Inclinometer	Trunk	d740	Isometric trunk backward bending (sitting)	None	None	Not assessed	Not assessed	Good [parameter]	Not assessed	Significant difference p < 0.05 (Mann-Whitney U test) between groups	Not assessed	Good [costly]
Ringheim et al., 2019	NSCLBP	18	40.8 +/- 7.8	23.2 +/- 2.1	0.384615	Norway	60.0 +/- 26.0	26.9 +/- 9.6 (ODI)	Movement	Variability	Standard deviation of absolute frontal angle	°	Inclinometer	Trunk	d740	Isometric trunk backward bending (sitting)	None	None	Not assessed	Not assessed	Good [parameter]	Not assessed	Significant difference p < 0.01 (Mann-Whitney U test) between groups	Not assessed	Good [costly]
Ringheim et al., 2019									Movement	Variability	Standard deviation of absolute sagittal angle	°	Inclinometer	Pelvis	d740	Isometric trunk backward bending (sitting)	None	None	Not assessed	Not assessed	Good [parameter]	Not assessed	No significant difference (Mann-Whitney U test) between groups	Not assessed	Good [costly]
Ringheim et al., 2019									Movement	Variability	Standard deviation of absolute frontal angle	°	Inclinometer	Pelvis	d740	Isometric trunk backward bending (sitting)	None	None	Not assessed	Not assessed	Good [parameter]	Not assessed	Significant difference p < 0.05 (Mann-Whitney U test) between groups	Not assessed	Good [costly]
Pakzad et al., 2016									Muscular activity	Spatial/intensity	Maximal electromyographic signal	%subMVC	Surface EMG	Multifidus (L5)	d450	Walking	Constrained speed (treadmill)	None	Not assessed	Not assessed	Excellent	Not assessed	Significant difference p < 0.05 (ANOVA) between groups /right, left	Not assessed	Good [costly]
Rossi et al., 2017									Muscular activity	Spatial/intensity	Maximal root mean squared electromyographic signal	V	Surface EMG	Multifidus (L5)	d740	Isometric trunk forward bending (sitting)	60° trunk flexion	None	Not assessed	Not assessed	Good [population]	Not assessed	Significant difference p = 0.001 (t test) between groups /left	Not assessed	Good [costly]
Rossi et al., 2017	Control	14	22.2 +/- 3.4	22.2 +/- 2.0	(only women)	Brazil	Not available	Not available	Muscular activity	Spatial/intensity	Maximal root mean squared electromyographic signal	V	Surface EMG	Multifidus (L5)	d740	Isometric trunk forward bending (sitting)	60° trunk flexion	None	Not assessed	Not assessed	Good [population]	Not assessed	No significant difference (t test) between groups	Not assessed	Good [costly]
Rossi et al., 2017									Muscular activity	Spatial/intensity	Root mean squared electromyographic signal slope	%MVC.s-1	Surface EMG	Multifidus (L5)	d740	Isometric trunk backward bending (sitting)	60° trunk flexion	None	Not assessed	Not assessed	Good [population]	Not assessed	Significant difference p < 0.05 (t test) between groups /left, 0-30 and 0-50 ms of interval	Not assessed	Poor [costly, complex, painful]
Suehiro et al., 2015									Muscular activity	Temporal	Muscle activation onset latency	s	Surface EMG	Multifidus (L5)	d410	Hip extension (lying prone)	10° hip extension, pace imposed by visual cue	None	Not assessed	Not assessed	Excellent	Not assessed	No significant difference (t test) between groups	Not assessed	Good [costly]
Beneck et al., 2013									Muscular activity	Frequential	Median frequency slope of the electromyographic signal	%.s-1	Intramuscular EMG	Multifidus (superficial fibers) (L4)	d740	Isometric trunk backward bending (lying prone)	None	None	Not assessed	Not assessed	Good [population]	Not assessed	- No significant difference (ANOVA) between groups - No significant difference (ANOVA) between first and last 30s in control group - No significant difference (ANOVA) between first and last 30s in NSCLBP group	Not assessed	Poor [costly, complex, painful]
Cohen et al., 1986									Muscular activity	Spatial/intensity	Mean electromyographic signal	V	Surface EMG	Rectus abdominis	d415	Balanced postures, e.g. standing, unsupported sitting	None	None	Not assessed	Not assessed	Good [population]	Not assessed	No significant difference (ANOVA) between groups	Not assessed	Good [costly]
Cohen et al., 1986									Muscular activity	Spatial/intensity	Mean electromyographic signal	V	Surface EMG	Rectus abdominis	d415	Supported postures, e.g. supported sitting, supine position	None	None	Not assessed	Not assessed	Good [population]	Not assessed	No significant difference (ANOVA) between groups	Not assessed	Good [costly]
Cohen et al., 1986									Muscular activity	Spatial/intensity	Mean electromyographic signal	V	Surface EMG	Rectus abdominis	d415	Unbalanced postures, e.g. trunk backward bending, pelvic tilt	None	None	Not assessed	Not assessed	Good [population]	Not assessed	No significant difference (ANOVA) between groups	Not assessed	Good [costly]
da Silva et al., 2019	NSCLBP2	10	70.0 +/- 8.0	26.0 +/- 3.0	0.5	Canada	40.0 +/- 20.0	37.0 +/- 25.0 (RMDQ)	Muscular activity	Spatial/intensity	Maximal root mean squared electromyographic signal	%MAX	Surface EMG	Rectus abdominis	d415	One-legged standing	None	None	Not assessed	Not assessed	Excellent	Not assessed	No significant difference (ANOVA) between groups	Not assessed	Good [costly]
Dankaerts et al., 2004									Muscular activity	Spatial/intensity	Maximal electromyographic signal	V	Surface EMG	Rectus abdominis	d740	Isometric double leg raise (crook lying supine)	None	None	control: ICC = 0.88, SEM = 4% NSCLBP: ICC = 0.90, SEM = 7%	Not assessed	Excellent	Not assessed	Not assessed	Not assessed	Good [costly]
Dankaerts et al., 2004									Muscular activity	Spatial/intensity	Maximal electromyographic signal	V	Surface EMG	Rectus abdominis	d740	Isometric trunk forward bending (lying supine)	Maximal voluntary contraction	None	control: ICC = 0.89, SEM = 9% NSCLBP: ICC = 0.84, SEM = 12%	Not assessed	Excellent	Not assessed	Not assessed	Not assessed	Moderate [costly, painful]
Dankaerts et al., 2006a									Muscular activity	Spatial/intensity	Mean electromyographic signal	%subMVC	Surface EMG	Rectus abdominis	d415	Supported sitting	None	None	Not assessed	Not assessed	Good [population]	Not assessed	No significant difference (independent t test) between groups	Not assessed	Good [costly]
Dankaerts et al., 2006a									Muscular activity	Spatial/intensity	Mean electromyographic signal	%subMVC	Surface EMG	Rectus abdominis	d415	Unsupported sitting	None	None	Not assessed	Not assessed	Good [population]	Not assessed	No significant difference (independent t test) between groups	Not assessed	Good [costly]
Descarreaux et al., 2007	Control	15	34.5 +/- 12.9	23.3456	0.5	Canada	Not available	Not available	Muscular activity	Spatial/intensity	Integrated root mean squared electromyographic signal	V.s	Surface EMG	Rectus abdominis	d415	Rapid isometric trunk forward/backward bending (standing)	Submaximal voluntary contraction	Eyes closed	Not assessed	Not assessed	Good [outcome]	Not assessed	No significant difference (Tukey test) between groups	Not assessed	Moderate [costly, complex]
Descarreaux et al., 2007	NSCLBP	14	36.6 +/- 12.8	26.0811	0.272727	Canada	20.0 +/- 14.0	22.6 +/- 11.3 (ODI)	Muscular activity	Temporal	Muscle activation burst duration	s	Surface EMG	Rectus abdominis	d415	Rapid isometric trunk forward/backward bending (standing)	Submaximal voluntary contraction	Eyes closed	Not assessed	Not assessed	Excellent	Not assessed	Significant difference p = 0.008 (Tukey test) between groups	Not assessed	Moderate [costly, complex]
Hemmati et al., 2018									Muscular activity	Spatial/intensity	Integrated root mean squared electromyographic signal	%MAX	Surface EMG	Rectus abdominis	d415	Two-legged standing	With and without backward digit span dual task	Expected/unexpected sudden trunk backward bending	Not assessed	Not assessed	Excellent	Not assessed	No significant difference (ANOVA) between groups /expected perturbations No significant difference (ANOVA) between groups /unexpected perturbations	Not assessed	Moderate [costly, complex]
Hodges, 2001									Muscular activity	Temporal	Muscle activation onset latency	s	Surface EMG	Rectus abdominis	d415	Two-legged standing	None	Expected sudden shoudler flexion or abduction	Not assessed	Not assessed	Good [population]	Not assessed	Not assessed	Not assessed	Moderate [costly, complex]
Jacobs et al., 2011									Muscular activity	Spatial/intensity	Maximal electromyographic signal	%MAX	Surface EMG	Rectus abdominis	d415	Two-legged standing	None	Unexpected sudden supporting platform translation (12 directions)	Not assessed	Not assessed	Excellent	Not assessed	Significant difference p < 0.01 (Mann-Whitney U test) between groups /late response to perturbation	Not assessed	Moderate [costly, complex]
Jacobs et al., 2016	NSCLBP	13	37	22.7583	1.6	USA	20	Not available	Muscular activity	Temporal	Muscle activation onset latency	s	Surface EMG	Rectus abdominis	d415	Two-legged standing	None	Unexpected sudden supporting platform rotation (sagittal up/down)	Not assessed	Not assessed	Good [population]	Not assessed	Significant difference p = 0.042 (ANOVA) between groups /right	Not assessed	Good [costly]
Liebetrau et al., 2013	Control	17	34.0 +/- 11.3	20.9 +/- 2.7	(only women)	Germany	15.0 +/- 12.0	Not available	Muscular activity	Spatial/intensity	Mean electromyographic signal before activation	V	Surface EMG	Rectus abdominis	d415	Two-legged standing	None	Unexpected sudden trunk lateral bending	Not assessed	Not assessed	Good [population]	Not assessed	No significant difference (ANOVA) between groups	Not assessed	Moderate [costly, complex]
Liebetrau et al., 2013									Muscular activity	Spatial/intensity	Maximal electromyographic signal	V	Surface EMG	Rectus abdominis	d415	Two-legged standing	None	Unexpected sudden trunk lateral bending	Not assessed	Not assessed	Good [population]	Not assessed	No significant difference (ANOVA) between groups	Not assessed	Moderate [costly, complex]
Sheeran et al., 2012	Control	35	36.0 +/- 10.3	23.3 +/- 2.2	1.69	United Kingdom	Not available	Not available	Movement	Spatial/intensity	Absolute error of repositionning	°	Passive skin markers and optoelectronic cameras	Trunk	d410	Trunk forward/backward bending (sitting)	Return to vertical	Eyes closed	control: ICC = 0.978 (within-day); ICC = 0.908 (between days) NSCLBP: not assessed	control: ICC = 0.985 NSCLBP: not assessed	Excellent	Not assessed	Significant difference p < 0.001 (t test) between groups	Not assessed	Moderate [costly, complex]
Sheeran et al., 2012	NSCLBP	90	35	25	1.9	United Kingdom	4.7	27.9 (RMDQ)	Movement	Spatial/intensity	Absolute error of repositionning	°	Passive skin markers and optoelectronic cameras	Lumbar	d410	Trunk forward/backward bending (sitting)	Return to vertical	Eyes closed	control: ICC = 0.947 (within-day); ICC = 0.883 (between days) NSCLBP: not assessed	control: ICC = 0.949 NSCLBP: not assessed	Excellent	Not assessed	Significant difference p < 0.001 (t test) between groups	Not assessed	Moderate [costly, complex]
Sheeran et al., 2012									Movement	Spatial/intensity	Variable error of repositionning	°	Passive skin markers and optoelectronic cameras	Trunk	d410	Trunk forward/backward bending (sitting)	Return to vertical	Eyes closed	control: ICC = 0.978 (within-day); ICC = 0.908 (between days) NSCLBP: not assessed	control: ICC = 0.985 NSCLBP: not assessed	Excellent	Not assessed	Significant difference p = 0.002 (t test) between groups	Not assessed	Moderate [costly, complex]
Sheeran et al., 2012									Movement	Spatial/intensity	Variable error of repositionning	°	Passive skin markers and optoelectronic cameras	Lumbar	d410	Trunk forward/backward bending (sitting)	Return to vertical	Eyes closed	control: ICC = 0.947 (within-day); ICC = 0.883 (between days) NSCLBP: not assessed	control: ICC = 0.949 NSCLBP: not assessed	Excellent	Not assessed	Significant difference p < 0.001 (t test) between groups	Not assessed	Moderate [costly, complex]
Sheeran et al., 2012									Movement	Spatial/intensity	Constant error of repositionning	°	Passive skin markers and optoelectronic cameras	Trunk	d410	Trunk forward/backward bending (sitting)	Return to vertical	Eyes closed	control: ICC = 0.978 (within-day); ICC = 0.908 (between days) NSCLBP: not assessed	control: ICC = 0.985 NSCLBP: not assessed	Excellent	Not assessed	No significant difference (t test) between groups	Not assessed	Moderate [costly, complex]
Sheeran et al., 2012									Movement	Spatial/intensity	Constant error of repositionning	°	Passive skin markers and optoelectronic cameras	Lumbar	d410	Trunk forward/backward bending (sitting)	Return to vertical	Eyes closed	control: ICC = 0.947 (within-day); ICC = 0.883 (between days) NSCLBP: not assessed	control: ICC = 0.949 NSCLBP: not assessed	Excellent	Not assessed	No significant difference (t test) between groups	Not assessed	Moderate [costly, complex]
Sheeran et al., 2012									Movement	Spatial/intensity	Absolute error of repositionning	°	Passive skin markers and optoelectronic cameras	Trunk	d410	Trunk forward/backward bending (standing)	Return to vertical	Eyes closed	control: ICC = 0.980 (within-day); ICC = 0.833 (between days) NSCLBP: not assessed	control: ICC = 0.986 NSCLBP: not assessed	Excellent	Not assessed	Significant difference p < 0.001 (t test) between groups	Not assessed	Moderate [costly, complex]
Sheeran et al., 2012									Movement	Spatial/intensity	Absolute error of repositionning	°	Passive skin markers and optoelectronic cameras	Lumbar	d410	Trunk forward/backward bending (standing)	Return to vertical	Eyes closed	control: ICC = 0.962 (within-day); ICC = 0.719 (between days) NSCLBP: not assessed	control: ICC = 0.956 NSCLBP: not assessed	Excellent	Not assessed	Significant difference p < 0.001 (t test) between groups	Not assessed	Moderate [costly, complex]
Sheeran et al., 2012									Movement	Spatial/intensity	Variable error of repositionning	°	Passive skin markers and optoelectronic cameras	Trunk	d410	Trunk forward/backward bending (standing)	Return to vertical	Eyes closed	control: ICC = 0.980 (within-day); ICC = 0.833 (between days) NSCLBP: not assessed	control: ICC = 0.986 NSCLBP: not assessed	Excellent	Not assessed	Significant difference p < 0.001 (t test) between groups	Not assessed	Moderate [costly, complex]
Sheeran et al., 2012									Movement	Spatial/intensity	Variable error of repositionning	°	Passive skin markers and optoelectronic cameras	Lumbar	d410	Trunk forward/backward bending (standing)	Return to vertical	Eyes closed	control: ICC = 0.962 (within-day); ICC = 0.719 (between days) NSCLBP: not assessed	control: ICC = 0.956 NSCLBP: not assessed	Excellent	Not assessed	Significant difference p < 0.001 (t test) between groups	Not assessed	Moderate [costly, complex]
Sheeran et al., 2012									Movement	Spatial/intensity	Constant error of repositionning	°	Passive skin markers and optoelectronic cameras	Trunk	d410	Trunk forward/backward bending (standing)	Return to vertical	Eyes closed	control: ICC = 0.980 (within-day); ICC = 0.833 (between days) NSCLBP: not assessed	control: ICC = 0.986 NSCLBP: not assessed	Excellent	Not assessed	No significant difference (t test) between groups	Not assessed	Moderate [costly, complex]
Sheeran et al., 2012									Movement	Spatial/intensity	Constant error of repositionning	°	Passive skin markers and optoelectronic cameras	Lumbar	d410	Trunk forward/backward bending (standing)	Return to vertical	Eyes closed	control: ICC = 0.962 (within-day); ICC = 0.719 (between days) NSCLBP: not assessed	control: ICC = 0.956 NSCLBP: not assessed	Excellent	Not assessed	No significant difference (t test) between groups	Not assessed	Moderate [costly, complex]
Liebetrau et al., 2013	NSCLBP	17	40.9 +/- 11.9	22.1 +/- 2.5	(only women)	Germany	42.0 +/- 16.0	Not available	Muscular activity	Temporal	Muscle activation onset latency	s	Surface EMG	Rectus abdominis	d415	Two-legged standing	None	Unexpected sudden trunk lateral bending	Not assessed	Not assessed	Good [population]	Not assessed	Significant difference p < 0.01 (ANCOVA) between groups /left	Not assessed	Moderate [costly, complex]
Mehta et al., 2000									Muscular activity	Temporal	Muscle activation burst duration	s	Surface EMG	Rectus abdominis	d415	Two-legged standing	None	Expected sudden dominant shoulder flexion	control/NSCLBP: ICC = 0.66-0.99 (muscle onset time identification)	Not assessed	Excellent	Not assessed	Significant difference p = 0.008 (ANOVA) between groups	Not assessed	Good [costly]
Mehta et al., 2000									Muscular activity	Temporal	Muscle activation offset latency	s	Surface EMG	Rectus abdominis	d415	Two-legged standing	None	Expected sudden dominant shoulder flexion	control/NSCLBP: ICC = 0.66-0.99 (muscle onset time identification)	Not assessed	Excellent	Not assessed	No significant difference (ANOVA) between groups	Not assessed	Good [costly]
Mehta et al., 2000									Muscular activity	Temporal	Muscle activation onset latency	s	Surface EMG	Rectus abdominis	d415	Two-legged standing	None	Expected sudden dominant shoulder flexion	control/NSCLBP: ICC = 0.66-0.99 (muscle onset time identification)	Not assessed	Excellent	Not assessed	Significant difference p = 0.01 (ANOVA) between groups	Not assessed	Good [costly]
Ohe et al., 2015	Control	30	33.2 +/- 9.0	21.2 +/- 2.6	1.14286	Japan	Not available	Not available	Muscular activity	Spatial/intensity	Maximal root mean squared electromyographic signal	%subMVC	Surface EMG	Rectus abdominis	d410	Single leg raise (crook lying supine)	Pace imposed by auditive cue	None	Not assessed	Not assessed	Excellent	Not assessed	No significant difference (Tukey test) between groups	Not assessed	Good [costly]
Pakzad et al., 2016	Control	15	33.1 +/- 6.8	23.8 +/- 2.1	1.5	Canada	Not available	Not available	Muscular activity	Spatial/intensity	Maximal electromyographic signal	%subMVC	Surface EMG	Rectus abdominis	d450	Walking	Constrained speed (treadmill)	None	Not assessed	Not assessed	Excellent	Not assessed	Significant difference p < 0.05 (ANOVA) between groups /left	Not assessed	Good [costly]
Parfrey et al., 2014									Muscular activity	Spatial/intensity	Maximal electromyographic signal	%subMVC	Surface EMG	Rectus abdominis	d410	Asymmetrical tonic neck reflex (crook lying supine)	None	None	Not assessed	Not assessed	Good [population]	Not assessed	Substantial clinical difference with large effect size d = 0.80 (Cohen) between groups /left Substantial clinical difference with large effect size d = 0.97 (Cohen) between groups /right	Not assessed	Good [costly]
Parfrey et al., 2014									Muscular activity	Spatial/intensity	Maximal electromyographic signal	%subMVC	Surface EMG	Rectus abdominis	d410	Cervical extension (crook lying supine)	None	None	Not assessed	Not assessed	Good [population]	Not assessed	No substantial clinical difference	Not assessed	Good [costly]
Parfrey et al., 2014									Muscular activity	Spatial/intensity	Maximal electromyographic signal	%subMVC	Surface EMG	Rectus abdominis	d410	Cervical flexion (crook lying supine)	None	None	Not assessed	Not assessed	Good [population]	Not assessed	Substantially greater ratio with moderate effect size d = 0.77 (Cohen) between groups	Not assessed	Good [costly]
Parfrey et al., 2014									Muscular activity	Spatial/intensity	Maximal electromyographic signal	%subMVC	Surface EMG	Rectus abdominis	d410	Cervical rotation (crook lying supine)	None	None	Not assessed	Not assessed	Good [population]	Not assessed	Substantially greater ratio with moderate effect size d = 0.70 (Cohen) between groups	Not assessed	Good [costly]
Parfrey et al., 2014									Muscular activity	Spatial/intensity	Maximal electromyographic signal	%subMVC	Surface EMG	Rectus abdominis	d410	Crook lying (supine)	None	None	Not assessed	Not assessed	Good [population]	Not assessed	Substantial clinical difference with large effect size d = 0.97 (Cohen) between groups /left	Not assessed	Good [costly]
Sung, 2013	Control	15	41.8 +/- 16.8	Not reported	Not reported	South Korea	Not available	Not available	Movement	Spatial/intensity	Maximal sagittal range of motion	°	Passive skin markers and optoelectronic cameras	Lumbar	d410	Knee flexion (standing)	Hold a weight	None	Not assessed	Not assessed	Excellent	Not assessed	Significant difference p = 0.030 (ANOVA) between groups	Not assessed	Moderate [costly, complex]
Sung, 2013	NSCLBP	15	37.2 +/- 14.6	Not reported	Not reported	South Korea	Not available	21.7 +/- 7.4 (ODI)	Movement	Spatial/intensity	Maximal frontal range of motion	°	Passive skin markers and optoelectronic cameras	Lumbar	d410	Knee flexion (standing)	Hold a weight	None	Not assessed	Not assessed	Excellent	Not assessed	No significant difference (ANOVA) between groups	Not assessed	Moderate [costly, complex]
Sung, 2013									Movement	Spatial/intensity	Maximal transversal range of motion	°	Passive skin markers and optoelectronic cameras	Lumbar	d410	Knee flexion (standing)	Hold a weight	None	Not assessed	Not assessed	Excellent	Not assessed	No significant difference (ANOVA) between groups	Not assessed	Moderate [costly, complex]
Sung, 2013									Movement	Spatial/intensity	Maximal sagittal range of motion	°	Passive skin markers and optoelectronic cameras	Hips	d410	Knee flexion (standing)	Hold a weight	None	Not assessed	Not assessed	Excellent	Not assessed	Significant difference p = 0.030 (ANOVA) between groups	Not assessed	Moderate [costly, complex]
Sung, 2013									Movement	Spatial/intensity	Maximal frontal range of motion	°	Passive skin markers and optoelectronic cameras	Hips	d410	Knee flexion (standing)	Hold a weight	None	Not assessed	Not assessed	Excellent	Not assessed	No significant difference (ANOVA) between groups	Not assessed	Moderate [costly, complex]
Sung, 2013									Movement	Spatial/intensity	Maximal transversal range of motion	°	Passive skin markers and optoelectronic cameras	Hips	d410	Knee flexion (standing)	Hold a weight	None	Not assessed	Not assessed	Excellent	Not assessed	No significant difference (ANOVA) between groups	Not assessed	Moderate [costly, complex]
Sung, 2013									Movement	Spatial/intensity	Maximal range of motion across planes	°	Passive skin markers and optoelectronic cameras	Lumbar/hips	d410	Knee flexion (standing)	Hold a weight	None	Not assessed	Not assessed	Excellent	Not assessed	Significant difference p = 0.040 (ANOVA) within interaction region x groups	Not assessed	Moderate [costly, complex]
Ramprasad et al., 2010	Control	25	32.2 +/- 9.6	24.3923	0.666667	India	0.0 +/- 0.0	Not available	Muscular activity	Spatial/intensity	Preprogrammed reaction amplitude	%subMVC	Surface EMG	Rectus abdominis	d415	Two-legged standing	None	Expected sudden trunk forward bending	Not assessed	control: Kappa value 0.777 (visual detection of preprogrammed reactions) NSCLBP: Kappa value 0.868	Good [parameter]	Not assessed	Significant difference p < 0.05 (ANOVA) between groups	Not assessed	Moderate [costly, complex]
Ramprasad et al., 2010									Muscular activity	Spatial/intensity	Preprogrammed reaction amplitude	%subMVC	Surface EMG	Rectus abdominis	d415	Two-legged standing	None	Unexpected sudden trunk forward bending	Not assessed	control: Kappa value 0.873 (visual detection of preprogrammed reactions) NSCLBP: Kappa value 0.986	Good [parameter]	Not assessed	Significant difference p < 0.05 (ANOVA) between groups	Not assessed	Moderate [costly, complex]
Ramprasad et al., 2010									Muscular activity	Spatial/intensity	Preprogrammed reaction amplitude	%subMVC	Surface EMG	Rectus abdominis	d415	Two-legged standing	Unstable platform	Expected sudden trunk forward bending	Not assessed	control: Kappa value 0.915 (visual detection of preprogrammed reactions) NSCLBP: Kappa value 0.970	Good [parameter]	Not assessed	Significant difference p < 0.05 (ANOVA) between groups	Not assessed	Moderate [costly, complex]
Ramprasad et al., 2010									Muscular activity	Spatial/intensity	Preprogrammed reaction amplitude	%subMVC	Surface EMG	Rectus abdominis	d415	Two-legged standing	Unstable platform	Unexpected sudden trunk forward bending	Not assessed	control: Kappa value 0.867 (visual detection of preprogrammed reactions) NSCLBP: Kappa value 0.976	Good [parameter]	Not assessed	Significant difference p < 0.05 (ANOVA) between groups	Not assessed	Moderate [costly, complex]
Rossi et al., 2017									Muscular activity	Spatial/intensity	Maximal root mean squared electromyographic signal	V	Surface EMG	Rectus abdominis	d740	Isometric trunk backward bending (sitting)	60° trunk flexion	None	Not assessed	Not assessed	Good [population]	Not assessed	Significant difference p < 0.01 (t test) between groups /left, right	Not assessed	Good [costly]
Rossi et al., 2017									Muscular activity	Spatial/intensity	Root mean squared electromyographic signal slope	%MVC.s-1	Surface EMG	Rectus abdominis	d740	Isometric trunk backward bending (sitting)	60° trunk flexion	None	Not assessed	Not assessed	Good [population]	Not assessed	Significant difference p < 0.05 (t test) between groups /right, 0-30 and 0-50 ms of interval	Not assessed	Poor [costly, complex, painful]
Rossi et al., 2017									Muscular activity	Spatial/intensity	Maximal root mean squared electromyographic signal	V	Surface EMG	Rectus abdominis	d740	Isometric trunk backward bending (sitting)	60° trunk flexion	None	Not assessed	Not assessed	Good [population]	Not assessed	No significant difference (t test) between groups	Not assessed	Good [costly]
Taghizadeh et al., 2017	Control	17	31.3 +/- 5.0	24	Not reported	Iran	Not available	Not available	Movement	Spatial/intensity	Distance between inferior scapula angle and T8 spinous process	m	Tape measure	Scapula/trunk	d415	Two-legged standing	None	None	Not assessed	Not assessed	Good [instrument]	Not assessed	Significant difference p = 0.002 (t test) between groups	Not assessed	Excellent
Taghizadeh et al., 2017	NSCLBP	17	32.0 +/- 5.5	24.2	Not reported	Iran	62.0 +/- 7.0	Not available	Movement	Spatial/intensity	Distance between inferior scapula angle and T8 spinous process	m	Tape measure	Scapula/trunk	d415	Two-legged standing	Shoulder at 40°-45° abduction	None	Not assessed	Not assessed	Good [instrument]	Not assessed	Significant difference p = 0.002 (t test) between groups	Not assessed	Excellent
Taghizadeh et al., 2017									Movement	Spatial/intensity	Distance between inferior scapula angle and T8 spinous process	m	Tape measure	Scapula/trunk	d415	Two-legged standing	Shoulder at 90° abduction with internal rotation	None	Not assessed	Not assessed	Good [instrument]	Not assessed	No significant difference (t test) between groups	Not assessed	Excellent
Taghizadeh et al., 2017									Movement	Spatial/intensity	Distance between superior scapula angle and T8 spinous process	m	Tape measure	Scapula/trunk	d415	Two-legged standing	None	None	Not assessed	Not assessed	Good [instrument]	Not assessed	No significant difference (t test) between groups	Not assessed	Excellent
Taghizadeh et al., 2017									Movement	Spatial/intensity	Distance between root of the scapula and T8 spinous process	m	Tape measure	Scapula/trunk	d415	Two-legged standing	None	None	Not assessed	Not assessed	Good [instrument]	Not assessed	No significant difference (t test) between groups	Not assessed	Excellent
Taghizadeh et al., 2017									Movement	Spatial/intensity	Distance between inferior scapula angle and T8 spinous process	m	Tape measure	Scapula/trunk	d415	Two-legged standing	None	None	Not assessed	Not assessed	Good [instrument]	Not assessed	Significant difference p = 0.002 (t test) between groups	Not assessed	Excellent
Tajali et al., 2013	Control	12	23.5 +/- 3.6	21.7	(only women)	Iran	Not available	Not available	Movement	Variability	Standard deviation of centre of mass proximo-distal displacement	m	Passive skin markers and optoelectronic cameras	Whole body	d410	Sit to stand	None / eyes closed / reduced support surface	None	Not assessed	Not assessed	Excellent	Not assessed	No significant difference (ANOVA) between groups	Not assessed	Moderate [costly, complex]
Tajali et al., 2013	NSCLBP	11	32.2 +/- 2.9	20.2	(only women)	Iran	10.9 +/- 11.0	14.7 +/- 4.4 (ODI)	Movement	Variability	Standard deviation of centre of mass anterior-posterior displacement	m	Passive skin markers and optoelectronic cameras	Whole body	d410	Sit to stand	None / eyes closed / reduced support surface	None	Not assessed	Not assessed	Excellent	Not assessed	No significant difference (ANOVA) between groups	Not assessed	Moderate [costly, complex]
Tajali et al., 2013									Movement	Variability	Standard deviation of proximo-distal displacement	m	Passive skin markers and optoelectronic cameras	Head	d410	Sit to stand	None / eyes closed / reduced support surface	None	Not assessed	Not assessed	Good [parameter]	Not assessed	No significant difference (ANOVA) between groups	Not assessed	Moderate [costly, complex]
Tajali et al., 2013									Movement	Variability	Standard deviation of anterior-posterior displacement	m	Passive skin markers and optoelectronic cameras	Head	d410	Sit to stand	None / eyes closed / reduced support surface	None	Not assessed	Not assessed	Good [parameter]	Not assessed	Significant group effect p < 0.05 (ANOVA) between groups	Not assessed	Moderate [costly, complex]
Taniguchi et al., 2017									Movement	Spatial/intensity	Frontal range of motion	°	Passive skin markers and optoelectronic cameras	Trunk	d415	Trunk rotation (standing)	Pace imposed by auditive cue	None	Not assessed	Not assessed	Excellent	Not assessed	Significant difference p = 0.020 (t test) between groups	Not assessed	Moderate [costly, complex]
Taniguchi et al., 2017									Movement	Spatial/intensity	Half transversal range of motion	°	Passive skin markers and optoelectronic cameras	Pelvis	d415	Trunk rotation (standing)	Pace imposed by auditive cue	None	Not assessed	Not assessed	Excellent	Not assessed	No significant difference (t test) between groups	Not assessed	Moderate [costly, complex]
Taniguchi et al., 2017									Movement	Spatial/intensity	Half transversal range of motion	°	Passive skin markers and optoelectronic cameras	Trunk	d415	Trunk rotation (standing)	Pace imposed by auditive cue	None	Not assessed	Not assessed	Excellent	Not assessed	No significant difference (t test) between groups	Not assessed	Moderate [costly, complex]
Taniguchi et al., 2017									Movement	Spatial/intensity	Half transversal range of motion	°	Passive skin markers and optoelectronic cameras	Trunk/pelvis	d415	Trunk rotation (standing)	Pace imposed by auditive cue	None	Not assessed	Not assessed	Excellent	Not assessed	No significant difference (t test) between groups	Not assessed	Moderate [costly, complex]
Taniguchi et al., 2017	NSCLBP	15	23.0 +/- 2.2	21.2	0.66	Japan	34.9 +/- 24.2	14.8 +/- 10.9 (ODI)	Movement	Spatial/intensity	Maximal absolute frontal angle	°	Passive skin markers and optoelectronic cameras	Pelvis	d415	Two-legged standing	None	None	Not assessed	Not assessed	Excellent	Not assessed	No significant difference (t test) between groups	Not assessed	Moderate [costly, complex]
Taniguchi et al., 2017									Movement	Spatial/intensity	Maximal absolute frontal angle	°	Passive skin markers and optoelectronic cameras	Trunk	d415	Two-legged standing	None	None	Not assessed	Not assessed	Excellent	Not assessed	No significant difference (t test) between groups	Not assessed	Moderate [costly, complex]
Taniguchi et al., 2017	Control	15	25.1 +/- 5.2	21.4	0.66	Japan	Not available	Not available	Movement	Spatial/intensity	Maximal absolute sagittal angle	°	Passive skin markers and optoelectronic cameras	Pelvis	d415	Two-legged standing	None	None	Not assessed	Not assessed	Excellent	Not assessed	No significant difference (t test) between groups	Not assessed	Moderate [costly, complex]
Taniguchi et al., 2017									Movement	Spatial/intensity	Maximal absolute sagittal angle	°	Passive skin markers and optoelectronic cameras	Trunk	d415	Two-legged standing	None	None	Not assessed	Not assessed	Excellent	Not assessed	No significant difference (t test) between groups	Not assessed	Moderate [costly, complex]
Taniguchi et al., 2017									Movement	Spatial/intensity	Maximal absolute transversal angle	°	Passive skin markers and optoelectronic cameras	Pelvis	d415	Two-legged standing	None	None	Not assessed	Not assessed	Excellent	Not assessed	No significant difference (t test) between groups	Not assessed	Moderate [costly, complex]
Taniguchi et al., 2017									Movement	Spatial/intensity	Maximal absolute transversal angle	°	Passive skin markers and optoelectronic cameras	Trunk	d415	Two-legged standing	None	None	Not assessed	Not assessed	Excellent	Not assessed	No significant difference (t test) between groups	Not assessed	Moderate [costly, complex]
Taniguchi et al., 2017									Movement	Spatial/intensity	Maximal frontal range of motion	°	Passive skin markers and optoelectronic cameras	Pelvis	d415	Trunk rotation (standing)	Pace imposed by auditive cue	None	Not assessed	Not assessed	Excellent	Not assessed	No significant difference (t test) between groups	Not assessed	Moderate [costly, complex]
Taniguchi et al., 2017									Movement	Spatial/intensity	Maximal frontal range of motion	°	Passive skin markers and optoelectronic cameras	Trunk/pelvis	d415	Trunk rotation (standing)	Pace imposed by auditive cue	None	Not assessed	Not assessed	Excellent	Not assessed	No significant difference (t test) between groups	Not assessed	Moderate [costly, complex]
Taniguchi et al., 2017									Movement	Spatial/intensity	Maximal relative frontal angle	°	Passive skin markers and optoelectronic cameras	Trunk/pelvis	d415	Two-legged standing	None	None	Not assessed	Not assessed	Excellent	Not assessed	No significant difference (t test) between groups	Not assessed	Moderate [costly, complex]
Taniguchi et al., 2017									Movement	Spatial/intensity	Maximal relative sagittal angle	°	Passive skin markers and optoelectronic cameras	Trunk/pelvis	d415	Two-legged standing	None	None	Not assessed	Not assessed	Excellent	Not assessed	No significant difference (t test) between groups	Not assessed	Moderate [costly, complex]
Taniguchi et al., 2017									Movement	Spatial/intensity	Maximal relative transversal angle	°	Passive skin markers and optoelectronic cameras	Trunk/pelvis	d415	Two-legged standing	None	None	Not assessed	Not assessed	Excellent	Not assessed	No significant difference (t test) between groups	Not assessed	Moderate [costly, complex]
Taniguchi et al., 2017									Movement	Spatial/intensity	Maximal sagittal range of motion	°	Passive skin markers and optoelectronic cameras	Trunk	d415	Trunk rotation (standing)	Pace imposed by auditive cue	None	Not assessed	Not assessed	Excellent	Not assessed	Significant difference p = 0.040 (t test) between groups	Not assessed	Moderate [costly, complex]
Taniguchi et al., 2017									Movement	Spatial/intensity	Maximal sagittal range of motion	°	Passive skin markers and optoelectronic cameras	Pelvis	d415	Trunk rotation (standing)	Pace imposed by auditive cue	None	Not assessed	Not assessed	Excellent	Not assessed	Significant difference p = 0.030 (t test) between groups	Not assessed	Moderate [costly, complex]
Taniguchi et al., 2017									Movement	Spatial/intensity	Maximal sagittal range of motion	°	Passive skin markers and optoelectronic cameras	Trunk/pelvis	d415	Trunk rotation (standing)	Pace imposed by auditive cue	None	Not assessed	Not assessed	Excellent	Not assessed	Significant difference p = 0.010 (t test) between groups	Not assessed	Moderate [costly, complex]
Taniguchi et al., 2017									Movement	Spatial/intensity	Maximal transversal range of motion	°	Passive skin markers and optoelectronic cameras	Pelvis	d415	Trunk rotation (standing)	Pace imposed by auditive cue	None	Not assessed	Not assessed	Excellent	Not assessed	No significant difference (t test) between groups	Not assessed	Moderate [costly, complex]
Taniguchi et al., 2017									Movement	Spatial/intensity	Maximal transversal range of motion	°	Passive skin markers and optoelectronic cameras	Trunk	d415	Trunk rotation (standing)	Pace imposed by auditive cue	None	Not assessed	Not assessed	Excellent	Not assessed	No significant difference (t test) between groups	Not assessed	Moderate [costly, complex]
Taniguchi et al., 2017									Movement	Spatial/intensity	Maximal transversal range of motion	°	Passive skin markers and optoelectronic cameras	Trunk/pelvis	d415	Trunk rotation (standing)	Pace imposed by auditive cue	None	Not assessed	Not assessed	Excellent	Not assessed	No significant difference (t test) between groups	Not assessed	Moderate [costly, complex]
Taniguchi et al., 2017									Movement	Spatial/intensity	Ratio between segment maximal range of motion	NA	Passive skin markers and optoelectronic cameras	Trunk/pelvis	d415	Trunk rotation (standing)	Pace imposed by auditive cue	None	Not assessed	Not assessed	Moderate [outcome, parameter]	Not assessed	Significant difference p = 0.040 (t test) between groups	Not assessed	Moderate [costly, complex]
Taniguchi et al., 2017									Movement	Spatial/intensity	Ratio between segment maximal range of motion	NA	Passive skin markers and optoelectronic cameras	Trunk/pelvis	d415	Trunk rotation (standing)	Pace imposed by auditive cue	None	Not assessed	Not assessed	Moderate [outcome, parameter]	Not assessed	Significant difference p = 0.040 (t test) between groups	Not assessed	Moderate [costly, complex]
Vaisy et al., 2015	Control	19	29.1 +/- 7.1	22.7	1.22222	Germany	Not available	Not available	Movement	Spatial/intensity	Sagittal range of motion	°	Strain gauge	Lumbar	d410	Trunk forward bending (standing)	None	None	control: ICC = 0.83 NSCLBP: not assessed	Not assessed	Good [ parameter]	Not assessed	Significant difference p < 0.05 (ANOVA) between groups	Not assessed	Moderate [costly, complex]
Vaisy et al., 2015									Movement	Spatial/intensity	Sagittal range of motion	°	Strain gauge	Pelvis	d410	Trunk forward bending (standing)	None	None	control: ICC = 0.83 NSCLBP: not assessed	Not assessed	Good [ parameter]	Not assessed	Significant difference p < 0.05 (ANOVA) between groups	Not assessed	Moderate [costly, complex]
Vaisy et al., 2015									Movement	Spatial/intensity	Mean sagittal angular velocity	°.s-1	Strain gauge	Lumbar	d410	Trunk forward bending (standing)	None	None	Not assessed	Not assessed	Good [ parameter]	Not assessed	Significant difference p < 0.05 (ANOVA) between groups	Not assessed	Moderate [costly, complex]
Vaisy et al., 2015									Movement	Spatial/intensity	Mean sagittal angular velocity	°.s-1	Strain gauge	Pelvis	d410	Trunk forward bending (standing)	None	None	Not assessed	Not assessed	Good [ parameter]	Not assessed	Significant difference p < 0.05 (ANOVA) between groups	Not assessed	Moderate [costly, complex]
Vaisy et al., 2015									Movement	Spatial/intensity	Sagittal range of motion	°	Strain gauge	Lumbar	d410	Trunk lateral bending (standing)	None	None	Not assessed	Not assessed	Good [ parameter]	Not assessed	Significant difference p < 0.05 (ANOVA) between groups	Not assessed	Moderate [costly, complex]
Vaisy et al., 2015									Movement	Spatial/intensity	Mean sagittal angular velocity	°.s-1	Strain gauge	Pelvis	d410	Trunk lateral bending (standing)	None	None	Not assessed	Not assessed	Good [ parameter]	Not assessed	No significant difference (ANOVA) between groups	Not assessed	Moderate [costly, complex]
Vaisy et al., 2015	NSCLBP	20	32.9 +/- 9.6	23.4	0.9	Germany	3.1 +/- 1.9	13.9 +/- 6.8 (ODI)	Movement	Spatial/intensity	Sagittal range of motion	°	Strain gauge	Trunk	d410	Trunk return forward bending (standing)	None	None	control: ICC = 0.79 NSCLBP: not assessed	Not assessed	Good [ parameter]	Not assessed	Significant difference p < 0.05 (ANOVA) between groups	Not assessed	Moderate [costly, complex]
Vaisy et al., 2015									Movement	Spatial/intensity	Sagittal range of motion	°	Strain gauge	Trunk	d410	Trunk return forward bending (standing)	None	None	control: ICC = 0.79 NSCLBP: not assessed	Not assessed	Good [ parameter]	Not assessed	Significant difference p < 0.05 (ANOVA) between groups	Not assessed	Moderate [costly, complex]
Vaisy et al., 2015									Movement	Spatial/intensity	Mean sagittal angular velocity	°.s-1	Strain gauge	Lumbar	d410	Trunk return forward bending (standing)	None	None	Not assessed	Not assessed	Good [ parameter]	Not assessed	Significant difference p < 0.05 (ANOVA) between groups	Not assessed	Moderate [costly, complex]
Vaisy et al., 2015									Movement	Spatial/intensity	Mean sagittal angular velocity	°.s-1	Strain gauge	Pelvis	d410	Trunk return forward bending (standing)	None	None	Not assessed	Not assessed	Good [ parameter]	Not assessed	Significant difference p < 0.05 (ANOVA) between groups	Not assessed	Moderate [costly, complex]
Vaisy et al., 2015									Movement	Spatial/intensity	Sagittal range of motion	°	Strain gauge	Lumbar	d410	Trunk rotation (standing)	None	None	Not assessed	Not assessed	Good [ parameter]	Not assessed	Significant difference p < 0.05 (ANOVA) between groups	Not assessed	Moderate [costly, complex]
Vaisy et al., 2015									Movement	Spatial/intensity	Mean sagittal angular velocity	°.s-1	Strain gauge	Pelvis	d410	Trunk rotation (standing)	None	None	Not assessed	Not assessed	Good [ parameter]	Not assessed	No significant difference (ANOVA) between groups	Not assessed	Moderate [costly, complex]
Vaisy et al., 2015									Movement	Temporal	Maximal motion reaching latency	s	Strain gauge	Lumbar	d410	Trunk forward bending (standing)	None	None	Not assessed	Not assessed	Good [ parameter]	Not assessed	Significant difference p < 0.05 (ANOVA) between groups	Not assessed	Moderate [costly, complex]
Vaisy et al., 2015									Movement	Temporal	Maximal motion reaching latency	s	Strain gauge	Pelvis	d410	Trunk return forward bending (standing)	None	None	Not assessed	Not assessed	Good [ parameter]	Not assessed	Significant difference p < 0.05 (ANOVA) between groups	Not assessed	Moderate [costly, complex]
Vaisy et al., 2015									Movement	Temporal	Maximal motion reaching latency	s	Strain gauge	Lumbar	d410	Trunk forward bending (standing)	None	None	Not assessed	Not assessed	Good [ parameter]	Not assessed	Significant difference p < 0.05 (ANOVA) between groups	Not assessed	Moderate [costly, complex]
Vaisy et al., 2015									Movement	Temporal	Maximal motion reaching latency	s	Strain gauge	Lumbar	d410	Trunk return forward bending (standing)	None	None	Not assessed	Not assessed	Good [ parameter]	Not assessed	Significant difference p < 0.05 (ANOVA) between groups	Not assessed	Moderate [costly, complex]
Van der Hulst et al., 2010b									Muscular activity	Spatial/intensity	Mean electromyographic signal during contralateral swing	V	Surface EMG	Rectus abdominis	d450	Walking	Constrained speed (treadmill)	None	Not assessed	Not assessed	Moderate [population, parameter]	Not assessed	Significant difference p not reported (multilevel analysis) between groups	Not assessed	Good [costly]
Van der Hulst et al., 2010b									Muscular activity	Spatial/intensity	Mean electromyographic signal during first double support	V	Surface EMG	Rectus abdominis	d450	Walking	Constrained speed (treadmill)	None	Not assessed	Not assessed	Moderate [population, parameter]	Not assessed	Significant difference p not reported (multilevel analysis) between groups	Not assessed	Good [costly]
Van der Hulst et al., 2010b									Muscular activity	Spatial/intensity	Mean electromyographic signal during ipsilateral swing	V	Surface EMG	Rectus abdominis	d450	Walking	Constrained speed (treadmill)	None	Not assessed	Not assessed	Moderate [population, parameter]	Not assessed	Significant difference p not reported (multilevel analysis) between groups	Not assessed	Good [costly]
Van der Hulst et al., 2010b									Muscular activity	Spatial/intensity	Mean electromyographic signal during second double support	V	Surface EMG	Rectus abdominis	d450	Walking	Constrained speed (treadmill)	None	Not assessed	Not assessed	Moderate [population, parameter]	Not assessed	Significant difference p not reported (multilevel analysis) between groups	Not assessed	Good [costly]
Hubley and Vezina, 2002	Control	24	32.0 +/- 8.2	26.9241	(only men)	Canada	Not available	Not available	Muscular activity	Spatial/intensity	Weights of a principal component analysis of electromyographic signal	NA	Surface EMG	Rectus abdominis (lower)	d410	Hip flexion (lying supine)	90° flexion, pace imposed by auditive cue	None	Not assessed	Not assessed	Moderate [parameter, outcome]	Not assessed	Significant difference p < 0.0072 (ANOVA) between groups /third pattern	Not assessed	Moderate [costly, complex]
Hubley and Vezina, 2002	NSCLBP	14	38.7 +/- 5.0	27.7718	(only men)	Canada	16.0 +/- 6.0	19.4 +/- 13.9 (ODI)	Muscular activity	Spatial/intensity	Weights of a principal component analysis of electromyographic signal	NA	Surface EMG	Rectus abdominis (upper)	d410	Hip flexion (lying supine)	90° flexion, pace imposed by auditive cue	None	Not assessed	Not assessed	Moderate [parameter, outcome]	Not assessed	Significant difference p < 0.0072 (ANOVA) between groups /third pattern	Not assessed	Moderate [costly, complex]
Radebold et al., 2000	Control	17	40.45	Not reported	0.416667	USA	Not available	Not available	Muscular activity	Coordination	Number of agonistic muscles that shut off	NA	Surface EMG	Rectus abdominis / Erector spinae (longitissimus) (T9 and L3)	d740	Isometric trunk backward bending (semisitting)	Hips support	Expected sudden trunk forward bending	Not assessed	Not assessed	Poor [population, parameter, outcome]	Not assessed	Significant difference p < 0.01 (ANOVA) between groups	Not assessed	Moderate [costly, complex]
Radebold et al., 2000	NSCLBP	17	39.45	Not reported	0.416667	USA	Not available	Not available	Muscular activity	Coordination	Number of antagonistic muscles that switch on	NA	Surface EMG	Rectus abdominis / Erector spinae (longitissimus) (T9 and L3)	d740	Isometric trunk backward bending (semisitting)	Hips support	Expected sudden trunk forward bending	Not assessed	Not assessed	Poor [population, parameter, outcome]	Not assessed	Significant difference p < 0.01 (ANOVA) between groups	Not assessed	Moderate [costly, complex]
Radebold et al., 2000									Muscular activity	Temporal	Mean shut-off time of agonistic muscle activities	s	Surface EMG	Rectus abdominis / Erector spinae (longitissimus) (T9 and L3)	d740	Isometric trunk backward bending (semisitting)	Hips support	Expected sudden trunk forward bending	Not assessed	Not assessed	Poor [population, parameter, outcome]	Not assessed	Significant difference p < 0.01 (ANOVA) between groups	Not assessed	Moderate [costly, complex]
Radebold et al., 2000									Muscular activity	Temporal	Mean switch-on time of antagonistic muscle activities	s	Surface EMG	Rectus abdominis / Erector spinae (longitissimus) (T9 and L3)	d740	Isometric trunk backward bending (semisitting)	Hips support	Expected sudden trunk forward bending	Not assessed	Not assessed	Poor [population, parameter, outcome]	Not assessed	Significant difference p < 0.01 (ANOVA) between groups	Not assessed	Moderate [costly, complex]
Radebold et al., 2000									Muscular activity	Coordination	Number of agonistic muscles that shut off	NA	Surface EMG	Rectus abdominis / Erector spinae (longitissimus) (T9 and L3)	d740	Isometric trunk forward bending (semisitting)	Hips support	Expected sudden trunk backward bending	Not assessed	Not assessed	Poor [population, parameter, outcome]	Not assessed	Significant difference p < 0.01 (ANOVA) between groups	Not assessed	Moderate [costly, complex]
Radebold et al., 2000									Muscular activity	Coordination	Number of antagonistic muscles that switch on	NA	Surface EMG	Rectus abdominis / Erector spinae (longitissimus) (T9 and L3)	d740	Isometric trunk forward bending (semisitting)	Hips support	Expected sudden trunk backward bending	Not assessed	Not assessed	Poor [population, parameter, outcome]	Not assessed	No significant difference (ANOVA) between groups	Not assessed	Moderate [costly, complex]
Radebold et al., 2000									Muscular activity	Temporal	Mean shut-off time of agonistic muscle activities	s	Surface EMG	Rectus abdominis / Erector spinae (longitissimus) (T9 and L3)	d740	Isometric trunk forward bending (semisitting)	Hips support	Expected sudden trunk backward bending	Not assessed	Not assessed	Poor [population, parameter, outcome]	Not assessed	Significant difference p < 0.01 (ANOVA) between groups	Not assessed	Moderate [costly, complex]
Radebold et al., 2000									Muscular activity	Temporal	Mean switch-on time of antagonistic muscle activities	s	Surface EMG	Rectus abdominis / Erector spinae (longitissimus) (T9 and L3)	d740	Isometric trunk forward bending (semisitting)	Hips support	Expected sudden trunk backward bending	Not assessed	Not assessed	Poor [population, parameter, outcome]	Not assessed	Significant difference p < 0.01 (ANOVA) between groups	Not assessed	Moderate [costly, complex]
Radebold et al., 2001	Control	14	38.1 +/- 9.6	25.6631	0.0769231	USA	Not available	Not available	Muscular activity	Temporal	Mean shut-off time of agonistic muscle activities	s	Surface EMG	Rectus abdominis / Erector spinae (longitissimus) (T9 and L3)	d740	Isometric trunk backward bending (semisitting)	Hips support	Expected sudden trunk forward bending	Not assessed	Not assessed	Moderate [parameter, outcome]	Not assessed	Significant difference p < 0.05 (ANOVA) between groups	Not assessed	Moderate [costly, complex]
Radebold et al., 2001	NSCLBP	16	38.8 +/- 10.1	26.4398	0.0666667	USA	27.0 +/- 20.0	21.3 +/- 17.5 (RMDQ)	Muscular activity	Temporal	Mean switch-on time of antagonistic muscle activities	s	Surface EMG	Rectus abdominis / Erector spinae (longitissimus) (T9 and L3)	d740	Isometric trunk backward bending (semisitting)	Hips support	Expected sudden trunk forward bending	Not assessed	Not assessed	Moderate [parameter, outcome]	Not assessed	Significant difference p < 0.05 (ANOVA) between groups	Not assessed	Moderate [costly, complex]
Radebold et al., 2001									Muscular activity	Temporal	Mean shut-off time of agonistic muscle activities	s	Surface EMG	Rectus abdominis / Erector spinae (longitissimus) (T9 and L3)	d740	Isometric trunk forward bending (semisitting)	Hips support	Expected sudden trunk backward bending	Not assessed	Not assessed	Moderate [parameter, outcome]	Not assessed	Significant difference p < 0.05 (ANOVA) between groups	Not assessed	Moderate [costly, complex]
Vogt et al., 2001	Control	22	32.1 +/- 3.3	24.6 +/- 25	0.38	Germany	Not available	Not available	Movement	Variability	Coefficient of variation of mean absolute frontal angle	%	Ultrasonic sensors	Pelvis	d450	Walking	Constrained speed (treadmill)	None	Not assessed	Not assessed	Excellent	Not assessed	Significant difference p < 0.001 (t test) between groups	Not assessed	Good [complex]
Vogt et al., 2001	NSCLBP	34	34.2 +/- 2.5	25.3 +/- 3.9	0.62	Germany	37	27.7 (ODI)	Movement	Variability	Coefficient of variation of mean absolute sagittal angle	%	Ultrasonic sensors	Pelvis	d450	Walking	Constrained speed (treadmill)	None	Not assessed	Not assessed	Excellent	Not assessed	Significant difference p < 0.001 (t test) between groups	Not assessed	Good [complex]
Vogt et al., 2001									Movement	Variability	Coefficient of variation of mean absolute transversal angle	%	Ultrasonic sensors	Pelvis	d450	Walking	Constrained speed (treadmill)	None	Not assessed	Not assessed	Excellent	Not assessed	Significant difference p < 0.001 (t test) between groups	Not assessed	Good [complex]
Vogt et al., 2001									Movement	Variability	Coefficient of variation of mean absolute frontal angle	%	Ultrasonic sensors	Lumbar	d450	Walking	Constrained speed (treadmill)	None	Not assessed	Not assessed	Excellent	Not assessed	Significant difference p < 0.001 (t test) between groups	Not assessed	Good [complex]
Vogt et al., 2001									Movement	Variability	Coefficient of variation of mean absolute sagittal angle	%	Ultrasonic sensors	Lumbar	d450	Walking	Constrained speed (treadmill)	None	Not assessed	Not assessed	Excellent	Not assessed	Significant difference p < 0.001 (t test) between groups	Not assessed	Good [complex]
Vogt et al., 2001									Movement	Variability	Coefficient of variation of mean absolute transversal angle	%	Ultrasonic sensors	Lumbar	d450	Walking	Constrained speed (treadmill)	None	Not assessed	Not assessed	Excellent	Not assessed	Significant difference p < 0.001 (t test) between groups	Not assessed	Good [complex]
Vogt et al., 2001									Movement	Spatial/intensity	Maximal absolute frontal angle	°	Ultrasonic sensors	Pelvis	d450	Walking	Constrained speed (treadmill)	None	Population not reported: cross correlation r= 0.99 ; RMS diff= 0.88° (between days)	Not assessed		Not assessed	No significant difference (cross correlation) between groups	Not assessed	Good [complex]
Vogt et al., 2001									Movement	Spatial/intensity	Maximal absolute sagittal angle	°	Ultrasonic sensors	Pelvis	d450	Walking	Constrained speed (treadmill)	None	Population not reported: cross correlation r= 0.98 ; RMS diff= 0.32° (between days)	Not assessed		Not assessed	No significant difference (cross correlation) between groups	Not assessed	Good [complex]
Vogt et al., 2001									Movement	Spatial/intensity	Maximal absolute transversal angle	°	Ultrasonic sensors	Pelvis	d450	Walking	Constrained speed (treadmill)	None	Population not reported: cross correlation r= 0.99 ; RMS diff= 0.52° (between days)	Not assessed		Not assessed	No significant difference (cross correlation) between groups	Not assessed	Good [complex]
Vogt et al., 2001									Movement	Spatial/intensity	Maximal absolute frontal angle	°	Ultrasonic sensors	Lumbar	d450	Walking	Constrained speed (treadmill)	None	Population not reported: cross correlation r= 0.92 ; RMS diff= 0.29° (between days)	Not assessed		Not assessed	No significant difference (cross correlation) between groups	Not assessed	Good [complex]
Vogt et al., 2001									Movement	Spatial/intensity	Maximal absolute sagittal angle	°	Ultrasonic sensors	Lumbar	d450	Walking	Constrained speed (treadmill)	None	Population not reported: cross correlation r= 0.99 ; RMS diff= 1.05° (between days)	Not assessed		Not assessed	No significant difference (cross correlation) between groups	Not assessed	Good [complex]
Vogt et al., 2001									Movement	Spatial/intensity	Maximal absolute transversal angle	°	Ultrasonic sensors	Lumbar	d450	Walking	Constrained speed (treadmill)	None	Population not reported: cross correlation r= 0.99 ; RMS diff= 0.49° (between days)	Not assessed		Not assessed	No significant difference (cross correlation) between groups	Not assessed	Good [complex]
Vogt et al., 2001									Movement	Spatial/intensity	Frontal range of motion	°	Ultrasonic sensors	Pelvis	d450	Walking	Constrained speed (treadmill)	None	Not assessed	Not assessed		Not assessed	No significant difference (ANCOVA) between groups	Not assessed	Good [complex]
Vogt et al., 2001									Movement	Spatial/intensity	Sagittal range of motion	°	Ultrasonic sensors	Pelvis	d450	Walking	Constrained speed (treadmill)	None	Not assessed	Not assessed		Not assessed	No significant difference (ANCOVA) between groups	Not assessed	Good [complex]
Vogt et al., 2001									Movement	Spatial/intensity	Transversal range of motion	°	Ultrasonic sensors	Pelvis	d450	Walking	Constrained speed (treadmill)	None	Not assessed	Not assessed		Not assessed	No significant difference (ANCOVA) between groups	Not assessed	Good [complex]
Vogt et al., 2001									Movement	Spatial/intensity	Frontal range of motion	°	Ultrasonic sensors	Lumbar	d450	Walking	Constrained speed (treadmill)	None	Not assessed	Not assessed		Not assessed	No significant difference (ANCOVA) between groups	Not assessed	Good [complex]
Vogt et al., 2001									Movement	Spatial/intensity	Sagittal range of motion	°	Ultrasonic sensors	Lumbar	d450	Walking	Constrained speed (treadmill)	None	Not assessed	Not assessed		Not assessed	No significant difference (ANCOVA) between groups	Not assessed	Good [complex]
Vogt et al., 2001									Movement	Spatial/intensity	Transversal range of motion	°	Ultrasonic sensors	Lumbar	d450	Walking	Constrained speed (treadmill)	None	Not assessed	Not assessed		Not assessed	No significant difference (ANCOVA) between groups	Not assessed	Good [complex]
Radebold et al., 2001									Muscular activity	Temporal	Mean switch-on time of antagonistic muscle activities	s	Surface EMG	Rectus abdominis / Erector spinae (longitissimus) (T9 and L3)	d740	Isometric trunk forward bending (semisitting)	Hips support	Expected sudden trunk backward bending	Not assessed	Not assessed	Moderate [parameter, outcome]	Not assessed	Significant difference p < 0.05 (ANOVA) between groups	Not assessed	Moderate [costly, complex]
Watson et al., 1997	NSCLBP	70	42.9 +/- 9.2	Not reported	0.94	United Kingdom	Not available	Not available							d410
da Silva et al., 2019									Muscular activity	Coordination	Ratio of co-activation	%	Surface EMG	Rectus abdominis / multifidus (L5)	d415	One-legged standing	None	None	Not assessed	Not assessed	Excellent	Not assessed	Significant difference p = 0.009 (ANOVA) between groups	Not assessed	Good [costly]
Wei et al., 2018	NSCLBP	130	Not reported	Not reported	Not reported	China	Not available	Not available							d410
Yoon et al., 2015									Movement	Spatial/intensity	Maximal relative sagittal angle	°	Ultrasonic sensors	Lumbar	d410	Arm and leg lift in quadruped position	Lift to horizontal	None	Not assessed	Not assessed	Good [population]	Not assessed	No significant difference (Bonferroni test) between groups	Not assessed	Moderate [costly, complex]
Yoon et al., 2015									Movement	Spatial/intensity	Maximal relative frontal angle	°	Ultrasonic sensors	Lumbar	d410	Arm and leg lift in quadruped position	Lift to horizontal	None	Not assessed	Not assessed	Good [population]	Not assessed	No significant difference (Bonferroni test) between groups	Not assessed	Moderate [costly, complex]
Yoon et al., 2015									Movement	Spatial/intensity	Maximal relative transversal angle	°	Ultrasonic sensors	Lumbar	d410	Arm and leg lift in quadruped position	Lift to horizontal	None	Not assessed	Not assessed	Good [population]	Not assessed	No significant difference (Bonferroni test) between groups	Not assessed	Moderate [costly, complex]
Yoon et al., 2015									Movement	Spatial/intensity	Maximal relative sagittal angle	°	Ultrasonic sensors	Pelvis	d410	Arm and leg lift in quadruped position	Lift to horizontal	None	Not assessed	Not assessed	Good [population]	Not assessed	No significant difference (Bonferroni test) between groups	Not assessed	Moderate [costly, complex]
Yoon et al., 2015									Movement	Spatial/intensity	Maximal relative frontal angle	°	Ultrasonic sensors	Pelvis	d410	Arm and leg lift in quadruped position	Lift to horizontal	None	Not assessed	Not assessed	Good [population]	Not assessed	No significant difference (Bonferroni test) between groups	Not assessed	Moderate [costly, complex]
Yoon et al., 2015									Movement	Spatial/intensity	Maximal relative transversal angle	°	Ultrasonic sensors	Pelvis	d410	Arm and leg lift in quadruped position	Lift to horizontal	None	Not assessed	Not assessed	Good [population]	Not assessed	No significant difference (Bonferroni test) between groups	Not assessed	Moderate [costly, complex]
Hemmati et al., 2018									Muscular activity	Spatial/intensity	Integrated root mean squared electromyographic signal	%MAX	Surface EMG	Rectus femoris	d415	Two-legged standing	With and without backward digit span dual task	Expected/unexpected sudden trunk backward bending	Not assessed	Not assessed	Good [parameter]	Not assessed	No significant difference (ANOVA) between groups /expected perturbations No significant difference (ANOVA) between groups /unexpected perturbations	Not assessed	Moderate [costly, complex]
Hemmati et al., 2018	NSCLBP	25	25.6 +/- 4.7	21.8149	(only women)	Iran	21.0 +/- 7.3	15.4 +/- 9.6 (RMDQ)	Muscular activity	Spatial/intensity	Integrated root mean squared electromyographic signal	%MAX	Surface EMG	Tibialis anterior	d415	Two-legged standing	With and without backward digit span dual task	Expected/unexpected sudden trunk backward bending	Not assessed	Not assessed	Good [parameter]	Not assessed	No significant difference (ANOVA) between groups /expected perturbations No significant difference (ANOVA) between groups /unexpected perturbations	Not assessed	Moderate [costly, complex]
Jacobs et al., 2011									Muscular activity	Spatial/intensity	Maximal electromyographic signal	%MAX	Surface EMG	Tibialis anterior	d415	Two-legged standing	None	Unexpected sudden supporting platform translation (12 directions)	Not assessed	Not assessed	Good [parameter]	Not assessed	Significant difference p < 0.01 (Mann-Whitney U test) between groups /late response to perturbation	Not assessed	Moderate [costly, complex]
Hodges, 2001	Control	14	29.0 +/- 2.0	22.3094	Not reported	Australia	Not available	Not available	Muscular activity	Temporal	Muscle activation onset latency	s	Intramuscular EMG	Transversus abdominis	d415	Two-legged standing	None	Expected sudden shoudler flexion or abduction	Not assessed	Not assessed	Good [population]	Not assessed	Not assessed	Not assessed	Poor [costly, complex, painful]
Mehta et al., 2000									Muscular activity	Temporal	Muscle activation burst duration	s	Surface EMG	Transversus abdominis	d415	Two-legged standing	None	Expected sudden dominant shoulder flexion	control/NSCLBP: ICC = 0.66-0.99 (muscle onset time identification)	Not assessed	Excellent	Not assessed	Significant difference p = 0.009 (ANOVA) between groups	Not assessed	Good [costly]
Mehta et al., 2000									Muscular activity	Temporal	Muscle activation offset latency	s	Surface EMG	Transversus abdominis	d415	Two-legged standing	None	Expected sudden dominant shoulder flexion	control/NSCLBP: ICC = 0.66-0.99 (muscle onset time identification)	Not assessed	Excellent	Not assessed	No significant difference (ANOVA) between groups	Not assessed	Good [costly]
Mehta et al., 2000									Muscular activity	Temporal	Muscle activation onset latency	s	Surface EMG	Transversus abdominis	d415	Two-legged standing	None	Expected sudden dominant shoulder flexion	control/NSCLBP: ICC = 0.66-0.99 (muscle onset time identification)	Not assessed	Excellent	Not assessed	Significant difference p = 0.003 (ANOVA) between groups	Not assessed	Good [costly]
Courbalay et al., 2017									Muscular activity	Spatial/intensity	Maximal root mean squared electromyographic signal	%MAX	Surface EMG	Vastus lateralis	d430	Free forward bending and return (standing)	Weight lifting from the floor (front)	Unexpected weight	Not assessed	Not assessed	Good [parameter]	Not assessed	Significant difference p = 0.03 (ANOVA) between groups	Not assessed	Moderate [costly, complex]
Lui et al., 2018									Muscular activity	Spatial/intensity	Maximal root mean squared electromyographic signal	%MVC	Surface EMG	Vastus lateralis	d410	Squat to stand	Before/after prolonged deep squat	None	Not assessed	Not assessed	Moderate [population, parameter]	Not assessed	No significant difference before/after deep squat (ANOVA) between groups	Not assessed	Poor [costly, complex, painful]
Lui et al., 2018									Muscular activity	Spatial/intensity	Maximal root mean squared electromyographic signal	%MVC	Surface EMG	Vastus lateralis	d410	Stand to squat	Before/after prolonged deep squat	None	Not assessed	Not assessed	Moderate [population, parameter]	Not assessed	Significant difference p = 0.006 before/after deep squat (ANOVA) within interaction time x group /right	Not assessed	Poor [costly, complex, painful]
