# Supplementary material for: A systematic review of movement and muscular activity biomarkers to discriminate non-specific chronic low back pain patients from an asymptomatic population
Source: Sci Rep. 2021 Mar 12;11:5850. doi: 10.1038/s41598-021-84034-x (PMC7955136; doi:10.1038/s41598-021-84034-x)
Supplement: Supplementary file 3 — Supplementary Information 3. [file 41598_2021_84034_MOESM3_ESM.xlsx]

## Sheet: Related article
Title
A systematic review of movement and muscular activity biomarkers to discriminate non-specific chronic low back pain patients from an asymptomatic population.
Author names
Florent Moissenet1*, Kevin Rose-Dulcina1, Stéphane Armand1 and Stéphane Genevay2.
Affiliations
1 Kinesiology Laboratory, University of Geneva and Geneva University Hospitals, Geneva, Switzerland.
2 Department of Rheumatology, Geneva University Hospitals, Geneva, Switzerland.

## Sheet: Movement parameters
Biomarker							Reliability		Validity			Interpretability	Clinical applicability	Total controls	Total patients	Studies
ID	Type	Variable category	Variable name	Region of interest	ICF 2nd level category	Movement task name	Intra-observer reliability (controls/patients)	Inter-observer reliability (controls/patients)	Content validity	Criterion validity	Construct validity	MDC
BMo1	Movement	Variability	Head anterior-posterior displacement (std)	Head	d410 "Changing basic body position"	Sit to stand	NA	NA	Good	NA	Moderate	NA	Moderate	12	11	Tajali et al., 2013
BMo2	Movement	Spatial/intensity	Hip sagittal angle (rom)	Pelvis/leg	d410 "Changing basic body position"	Knee flexion	NA	NA	Excellent	NA	Moderate	NA	Moderate	15	15	Sung, 2013
BMo3	Movement	Spatial/intensity	Hip sagittal angle (rom)	Pelvis/leg	d410 "Changing basic body position"	Sit to stand	Moderate / Good	NA	Excellent	NA	Good	Available	Moderate	23	23	Pourahmadi et al., 2017
BMo4	Movement	Spatial/intensity	Hip sagittal angle (rom)	Pelvis/leg	d410 "Changing basic body position"	Stand to sit	Good / Good	NA	Excellent	NA	Good	Available	Moderate	23	23	Pourahmadi et al., 2017
BMo5	Movement	Spatial/intensity	Lower lumbar sagittal angle (max)	Lumbar	d410 "Changing basic body position"	Trunk sagittal bending	Excellent / Good	NA	Excellent	NA	Excellent	Available	Moderate	25	25	Hidalgo et al., 2012
BMo6	Movement	Spatial/intensity	Lower lumbar sagittal angular velocity (max)	Lumbar	d410 "Changing basic body position"	Trunk sagittal bending	Excellent / Good	NA	Excellent	NA	Good	Available	Moderate	25	25	Hidalgo et al., 2012
BMo7	Movement	Spatial/intensity	Lower thorax curvature (max)	Thorax	d410 "Changing basic body position"	Sit to stand	NA	NA	Excellent	NA	Good	NA	Moderate	28	50	Hemming et al., 2018
BMo8	Movement	Spatial/intensity	Lower thorax curvature (max)	Thorax	d410 "Changing basic body position"	Stand to sit	NA	NA	Excellent	NA	Good	NA	Moderate	28	50	Hemming et al., 2018
BMo9	Movement	Spatial/intensity	Lower thorax sagittal angle (max)	Thorax	d410 "Changing basic body position"	Trunk sagittal bending	Good / Excellent	NA	Excellent	NA	Excellent	Available	Moderate	25	25	Hidalgo et al., 2012
BMo10	Movement	Spatial/intensity	Lumbar contribution to thorax angle (rom)	Lumbar	d410 "Changing basic body position"	Trunk sagittal bending	NA	NA	Excellent	NA	Moderate	Available	Moderate	32	50	Laird et al., 2016
BMo11	Movement	Temporal	Lumbar motion reaching latency (max)	Lumbar	d410 "Changing basic body position"	Trunk sagittal bending	NA	NA	Good	NA	Moderate	NA	Moderate	19	20	Vaisy et al., 2015
BMo12	Movement	Spatial/intensity	Lumbar sagittal angle (max)	Lumbar	d410 "Changing basic body position"	Trunk sagittal bending	Excellent / Good	NA	Good	NA	Good	Available	Moderate	35	35	Hidalgo et al., 2012; Hidalgo et al., 2013
BMo13	Movement	Spatial/intensity	Lumbar sagittal angle (rom)	Lumbar	d410 "Changing basic body position"	Knee flexion	NA	NA	Excellent	NA	Moderate	NA	Moderate	15	15	Sung, 2013
BMo14	Movement	Spatial/intensity	Lumbar sagittal angle (rom)	Lumbar	d410 "Changing basic body position"	Trunk rotation	NA	NA	Good	NA	Moderate	NA	Moderate	19	20	Vaisy et al., 2015
BMo15	Movement	Spatial/intensity	Lumbar sagittal angle (rom)	Lumbar	d410 "Changing basic body position"	Trunk sagittal bending	Good / NA	NA	Good	NA	Moderate	NA	Moderate	19	20	Vaisy et al., 2015
BMo16	Movement	Temporal	Lumbar sagittal angle latency (max)	Lumbar	d410 "Changing basic body position"	Trunk sagittal bending	NA	NA	Good	NA	Moderate	NA	Moderate	19	20	Vaisy et al., 2015
BMo17	Movement	Spatial/intensity	Lumbar sagittal angular velocity (max)	Lumbar	d410 "Changing basic body position"	Trunk sagittal bending	Excellent / Good	NA	Excellent	NA	Excellent	Available	Moderate	25	25	Hidalgo et al., 2012
BMo18	Movement	Spatial/intensity	Lumbar sagittal angular velocity (mean)	Lumbar	d410 "Changing basic body position"	Trunk sagittal bending	NA	NA	Good	NA	Moderate	NA	Moderate	19	20	Vaisy et al., 2015
BMo19	Movement	Spatial/intensity	Lumbar transversal angle (max)	Lumbar	d410 "Changing basic body position"	Trunk rotation	Good / Good	Good / Good	Excellent	NA	Moderate	NA	Moderate	25	25	Haj et al., 2019
BMo20	Movement	Spatial/intensity	Lumbar transversal angular acceleration (max)	Lumbar	d410 "Changing basic body position"	Trunk rotation	Good / Good	Good / Good	Excellent	NA	Moderate	NA	Moderate	25	25	Haj et al., 2019
BMo21	Movement	Spatial/intensity	Lumbar transversal angular velocity (max)	Lumbar	d410 "Changing basic body position"	Trunk rotation	Good / Good	Good / Good	Excellent	NA	Moderate	NA	Moderate	25	25	Haj et al., 2019
BMo22	Movement	Spatial/intensity	Lumbar transversal angular velocity (mean)	Lumbar	d410 "Changing basic body position"	Trunk rotation	Good / Good	Good / Good	Excellent	NA	Moderate	NA	Moderate	25	25	Haj et al., 2019
BMo23	Movement	Spatial/intensity	Lumbar/hip ratio of sagittal angle (rom)	Lumbar/leg	d410 "Changing basic body position"	Sit to stand	Moderate / Moderate	NA	Excellent	NA	Good	Available	Moderate	23	23	Pourahmadi et al., 2017
BMo24	Movement	Spatial/intensity	Lumbar/hip ratio of sagittal angle (rom)	Lumbar/leg	d410 "Changing basic body position"	Stand to sit	Moderate / Good	NA	Excellent	NA	Good	Available	Moderate	23	23	Pourahmadi et al., 2017
BMo25	Movement	Coordination	Lumbar/hip relative phase difference (max)	Lumbar/leg	d410 "Changing basic body position"	Sit to stand	Good / Good	NA	Excellent	NA	Good	Available	Moderate	23	23	Pourahmadi et al., 2017
BMo26	Movement	Coordination	Lumbar/hip relative phase difference (mean)	Lumbar/leg	d410 "Changing basic body position"	Sit to stand	Moderate / Good	NA	Excellent	NA	Moderate	Available	Moderate	23	23	Pourahmadi et al., 2017
BMo27	Movement	Coordination	Lumbar/hip relative phase difference (mean)	Lumbar/leg	d410 "Changing basic body position"	Stand to sit	Moderate / Good	NA	Excellent	NA	Moderate	Available	Moderate	23	23	Pourahmadi et al., 2017
BMo28	Movement	Coordination	Lumbar/hip relative phase difference (min)	Lumbar/leg	d410 "Changing basic body position"	Sit to stand	Moderate / Moderate	NA	Excellent	NA	Good	Available	Moderate	23	23	Pourahmadi et al., 2017
BMo29	Movement	Coordination	Lumbar/pelvis absolute relative phase (mean)	Lumbar/pelvis	d410 "Changing basic body position"	Trunk sagittal bending	Moderate / Moderate	NA	Excellent	NA	Good	NA	Moderate	22	22	Mokhtarinia et al., 2016
BMo30	Movement	Coordination	Lumbar/pelvis deviation phase (mean)	Lumbar/pelvis	d410 "Changing basic body position"	Trunk sagittal bending	Moderate / Moderate	NA	Excellent	NA	Moderate	NA	Moderate	22	22	Mokhtarinia et al., 2016
BMo31	Movement	Spatial/intensity	Lumbopelvic sagittal angle (max)	Lumbar/pelvis	d410 "Changing basic body position"	Sit to stand	NA	NA	Excellent	NA	Good	NA	Moderate	11	10	Christe et al., 2016
BMo32	Movement	Spatial/intensity	Lumbopelvic sagittal angle (max)	Lumbar/pelvis	d410 "Changing basic body position"	Stand to squat	NA	NA	Good	NA	Good	NA	Moderate	8	8	Lui et al., 2018
BMo33	Movement	Spatial/intensity	Lumbopelvic sagittal angle (rom)	Lumbar/pelvis	d410 "Changing basic body position"	Sit to stand	Good / Moderate	NA	Excellent	NA	Good	Available	Moderate	23	23	Pourahmadi et al., 2017
BMo34	Movement	Spatial/intensity	Lumbopelvic sagittal angle (rom)	Lumbar/pelvis	d410 "Changing basic body position"	Stand to sit	Moderate / Moderate	NA	Excellent	NA	Good	Available	Moderate	23	23	Pourahmadi et al., 2017
BMo35	Movement	Spatial/intensity	Lumbopelvic sagittal angular velocity (max)	Lumbar/pelvis	d410 "Changing basic body position"	Sit to stand	NA	NA	Excellent	NA	Good	NA	Moderate	11	10	Christe et al., 2016
BMo36	Movement	Temporal	Pelvis motion reaching latency (max)	Pelvis	d410 "Changing basic body position"	Trunk sagittal bending	NA	NA	Good	NA	Moderate	NA	Moderate	19	20	Vaisy et al., 2015
BMo37	Movement	Spatial/intensity	Pelvis sagittal angle (max)	Pelvis	d410 "Changing basic body position"	Trunk sagittal bending	NA	Good / Good	Good	NA	Good	NA	Excellent	30	218	Neblett et al., 2014
BMo38	Movement	Spatial/intensity	Pelvis sagittal angle (rom)	Pelvis	d410 "Changing basic body position"	Trunk rotation	NA	NA	Excellent	NA	Moderate	NA	Moderate	15	15	Taniguchi et al., 2017
BMo39	Movement	Spatial/intensity	Pelvis sagittal angle (rom)	Pelvis	d410 "Changing basic body position"	Trunk sagittal bending	Good / NA	NA	Good	NA	Moderate	NA	Moderate	19	20	Vaisy et al., 2015
BMo40	Movement	Temporal	Pelvis sagittal angle latency (max)	Pelvis	d410 "Changing basic body position"	Trunk sagittal bending	NA	NA	Good	NA	Moderate	NA	Moderate	19	20	Vaisy et al., 2015
BMo41	Movement	Spatial/intensity	Pelvis sagittal angular velocity (mean)	Pelvis	d410 "Changing basic body position"	Trunk sagittal bending	NA	NA	Good	NA	Moderate	NA	Moderate	19	20	Vaisy et al., 2015
BMo42	Movement	Coordination	Pelvis/thigh deviation phase (mean)	Pelvis/leg	d410 "Changing basic body position"	Trunk sagittal bending	Moderate / Moderate	NA	Excellent	NA	Good	NA	Moderate	22	22	Mokhtarinia et al., 2016
BMo43	Movement	Spatial/intensity	Scapular belt transversal angle (max)	Thorax	d410 "Changing basic body position"	Trunk rotation	Good / Good	NA	Excellent	NA	Good	Available	Moderate	25	25	Hidalgo et al., 2012
BMo44	Movement	Spatial/intensity	Thoracopelvic sagittal angle (max)	Thorax/pelvis	d410 "Changing basic body position"	Trunk sagittal bending	NA	Good / Good	Good	NA	Good	NA	Good	86	276	Ahern et al., 1988; Larivière et al., 2011; Neblett et al., 2014
BMo45	Movement	Spatial/intensity	Thoracopelvic sagittal angle (rom)	Thorax/pelvis	d410 "Changing basic body position"	Trunk rotation	NA	NA	Excellent	NA	Good	NA	Moderate	15	15	Taniguchi et al., 2017
BMo46	Movement	Spatial/intensity	Thorax frontal angle (rom)	Thorax	d410 "Changing basic body position"	Trunk rotation	NA	NA	Excellent	NA	Moderate	NA	Moderate	15	15	Taniguchi et al., 2017
BMo47	Movement	Spatial/intensity	Thorax frontal angle (rom)	Thorax	d410 "Changing basic body position"	Trunk sagittal bending	NA	NA	Good	NA	Excellent	NA	Moderate	33	49	Bourigua et al., 2014
BMo48	Movement	Spatial/intensity	Thorax frontal angular velocity (max)	Thorax	d410 "Changing basic body position"	Trunk lateral bending	NA	NA	Good	NA	Excellent	NA	Moderate	33	49	Bourigua et al., 2014
BMo49	Movement	Spatial/intensity	Thorax sagittal angle (max)	Thorax	d410 "Changing basic body position"	Trunk sagittal bending	NA	Good / Good	Good	NA	Good	NA	Excellent	30	218	Neblett et al., 2014
BMo50	Movement	Spatial/intensity	Thorax sagittal angle (rom)	Thorax	d410 "Changing basic body position"	Trunk lateral bending	NA	NA	Good	NA	Moderate	NA	Moderate	19	20	Vaisy et al., 2015
BMo51	Movement	Spatial/intensity	Thorax sagittal angle (rom)	Thorax	d410 "Changing basic body position"	Trunk rotation	NA	NA	Excellent	NA	Moderate	NA	Moderate	15	15	Taniguchi et al., 2017
BMo52	Movement	Spatial/intensity	Thorax sagittal angle (rom)	Thorax	d410 "Changing basic body position"	Trunk sagittal bending	NA	NA	Good	NA	Excellent	NA	Moderate	33	49	Bourigua et al., 2014
BMo53	Movement	Spatial/intensity	Thorax sagittal angular velocity (max)	Thorax	d410 "Changing basic body position"	Trunk sagittal bending	NA	NA	Good	NA	Excellent	NA	Moderate	33	49	Bourigua et al., 2014
BMo54	Movement	Spatial/intensity	Thorax transversal angle (rom)	Thorax	d410 "Changing basic body position"	Trunk rotation	NA	NA	Good	NA	Excellent	NA	Moderate	33	49	Bourigua et al., 2014
BMo55	Movement	Spatial/intensity	Thorax transversal angular velocity (max)	Thorax	d410 "Changing basic body position"	Trunk rotation	NA	NA	Good	NA	Excellent	NA	Moderate	33	49	Bourigua et al., 2014
BMo56	Movement	Spatial/intensity	Thorax/pelvis ratio of sagittal angle (rom)	Thorax/pelvis	d410 "Changing basic body position"	Trunk rotation	NA	NA	Moderate	NA	Moderate	NA	Moderate	15	15	Taniguchi et al., 2017
BMo57	Movement	Spatial/intensity	Upper lumbar sagittal angle (max)	Lumbar	d410 "Changing basic body position"	Trunk sagittal bending	Excellent / Good	NA	Excellent	NA	Excellent	Available	Moderate	25	25	Hidalgo et al., 2012
BMo58	Movement	Spatial/intensity	Upper lumbar sagittal angular velocity (max)	Lumbar	d410 "Changing basic body position"	Trunk sagittal bending	Excellent / Good	NA	Excellent	NA	Excellent	Available	Moderate	25	25	Hidalgo et al., 2012
BMo59	Movement	Spatial/intensity	Upper thorax sagittal angle (max)	Thorax	d410 "Changing basic body position"	Trunk sagittal bending	Good / Excellent	NA	Excellent	NA	Excellent	Available	Moderate	25	25	Hidalgo et al., 2012
BMo60	Movement	Spatial/intensity	Upper/lower lumbar sagittal angle (max)	Lumbar	d410 "Changing basic body position"	Sit to stand	NA	NA	Excellent	NA	Good	NA	Moderate	11	10	Christe et al., 2016
BMo61	Movement	Spatial/intensity	Upper/lower lumbar sagittal angular velocity (max)	Lumbar	d410 "Changing basic body position"	Sit to stand	NA	NA	Excellent	NA	Good	NA	Moderate	11	10	Christe et al., 2016
BMo62	Movement	Spatial/intensity	Upper/lower thorax sagittal angle (max)	Thorax	d410 "Changing basic body position"	Sit to stand	NA	NA	Excellent	NA	Moderate	NA	Moderate	11	10	Christe et al., 2016
BMo63	Movement	Spatial/intensity	Upper/lower thorax sagittal angular velocity (max)	Thorax	d410 "Changing basic body position"	Sit to stand	NA	NA	Excellent	NA	Moderate	NA	Moderate	11	10	Christe et al., 2016
BMo64	Movement	Spatial/intensity	Ankle sagittal angle (max)	Leg	d415 "Maintaining a body position"	Two-legged standing	NA	NA	Moderate	NA	Moderate	NA	Moderate	13	13	Jacobs et al., 2016
BMo65	Movement	Spatial/intensity	Centre of mass anterior-posterior displacement (max)	Whole body	d415 "Maintaining a body position"	Two-legged standing	NA	NA	Excellent	NA	Moderate	NA	Moderate	24	26	Henry et al., 2006
BMo66	Movement	Temporal	Centre of mass anterior-posterior displacement latency (initial)	Whole body	d415 "Maintaining a body position"	Two-legged standing	NA	NA	Excellent	NA	Moderate	NA	Moderate	24	26	Henry et al., 2006
BMo67	Movement	Temporal	Centre of mass medial-lateral displacement latency (max)	Whole body	d415 "Maintaining a body position"	Two-legged standing	NA	NA	Excellent	NA	Moderate	NA	Moderate	24	26	Henry et al., 2006
BMo68	Movement	Spatial/intensity	Distance between inferior scapula angle and T8 spinous process	Thorax	d415 "Maintaining a body position"	Two-legged standing	NA	NA	Good	NA	Good	NA	Excellent	17	17	Taghizadeh et al., 2017
BMo69	Movement	Spatial/intensity	Hip sagittal angle (max)	Pelvis/leg	d415 "Maintaining a body position"	Two-legged standing	NA	NA	Excellent	NA	Excellent	NA	Moderate	34	24	McCaskey et al., 2018
BMo70	Movement	Spatial/intensity	Knee sagittal angle (max)	Leg	d415 "Maintaining a body position"	Two-legged standing	NA	NA	Moderate	NA	Moderate	NA	Moderate	13	13	Jacobs et al., 2016
BMo71	Movement	Spatial/intensity	Lumbopelvic sagittal angle (max supported/unsupported difference)	Lumbar/pelvis	d415 "Maintaining a body position"	Sitting	NA	NA	Excellent	NA	Excellent	NA	Good	34	33	Dankaerts et al., 2006b
BMo72	Movement	Spatial/intensity	Lumbopelvic sagittal angle (max)	Lumbar/pelvis	d415 "Maintaining a body position"	Sitting	NA	NA	Excellent	NA	Good	NA	Good	34	33	Dankaerts et al., 2006b
BMo73	Movement	Spatial/intensity	Neck sagittal angle (max)	Head/thorax	d415 "Maintaining a body position"	Two-legged standing	NA	NA	Good	NA	Moderate	NA	Moderate	34	24	McCaskey et al., 2018
BMo74	Movement	Spatial/intensity	Thoracopelvic sagittal angle (max)	Thorax/pelvis	d415 "Maintaining a body position"	Two-legged standing	NA	NA	Good	NA	Moderate	NA	Moderate	46	36	Jacobs et al., 2016; McDowell et al., 2018
BMo75	Movement	Spatial/intensity	Thorax sagittal angle (max)	Thorax	d415 "Maintaining a body position"	Two-legged standing	NA	NA	Good	NA	Moderate	NA	Moderate	33	49	Bourigua et al., 2014
BMo76	Movement	Variability	Hip frontal angle finite-time Lyapunov exponent (max)	Pelvis/leg	d430 "Lifting and carrying objects"	Trunk sagittal bending	NA	NA	Good	NA	Moderate	NA	Moderate	14	14	Asgari et al., 2017
BMo77	Movement	Spatial/intensity	Hip sagittal angle (max)	Pelvis/leg	d430 "Lifting and carrying objects"	Trunk sagittal bending	NA	NA	Excellent	NA	Excellent	NA	Moderate	17	19	Falla et al., 2014
BMo78	Movement	Variability	Hip transversal angle finite-time Lyapunov exponent (max)	Pelvis/leg	d430 "Lifting and carrying objects"	Trunk sagittal bending	NA	NA	Good	NA	Good	NA	Moderate	14	14	Asgari et al., 2017
BMo79	Movement	Coordination	Hip/knee deviation phase (mean)	Leg	d430 "Lifting and carrying objects"	Trunk sagittal bending	NA	NA	Good	NA	Moderate	NA	Moderate	29	43	Pranata et al., 2018
BMo80	Movement	Spatial/intensity	Lumbopelvic sagittal angle (max)	Lumbar/pelvis	d430 "Lifting and carrying objects"	Trunk sagittal bending	Excellent / NA	NA	Excellent	NA	Excellent	Available	Moderate	54	55	Matheve et al., 2019
BMo81	Movement	Spatial/intensity	Thoracolumbar sagittal angle (max)	Thorax/lumbar	d430 "Lifting and carrying objects"	Trunk sagittal bending	NA	NA	Excellent	NA	Excellent	NA	Moderate	17	19	Falla et al., 2014
BMo82	Movement	Spatial/intensity	Thorax linear acceleration (max)	Thorax	d430 "Lifting and carrying objects"	Trunk sagittal bending	NA	NA	Good	NA	Moderate	NA	Moderate	18	15	Larivière et al., 2002
BMo83	Movement	Spatial/intensity	Thorax linear velocity (max)	Thorax	d430 "Lifting and carrying objects"	Trunk sagittal bending	NA	NA	Good	NA	Moderate	NA	Moderate	18	15	Larivière et al., 2002
BMo84	Movement	Spatial/intensity	Upper lumbar curvature (max)	Lumbar	d430 "Lifting and carrying objects"	Trunk sagittal bending	NA	NA	Excellent	NA	Excellent	NA	Moderate	28	50	Hemming et al., 2018
BMo85	Movement	Spatial/intensity	Upper/lower thorax linear acceleration (max)	Thorax	d430 "Lifting and carrying objects"	Trunk sagittal bending	NA	NA	Good	NA	Moderate	NA	Moderate	18	15	Larivière et al., 2002
BMo86	Movement	Spatial/intensity	Upper/lower thorax linear velocity (max)	Thorax	d430 "Lifting and carrying objects"	Trunk sagittal bending	NA	NA	Good	NA	Moderate	NA	Moderate	18	15	Larivière et al., 2002
BMo87	Movement	Variability	Lumbar frontal angle (coefficient of variation)	Lumbar	d450 "Walking"	Walking	NA	NA	Excellent	NA	Excellent	NA	Good	22	34	Vogt et al., 2001
BMo88	Movement	Variability	Lumbar frontal angle variability (coefficient of variation)	Lumbar	d450 "Walking"	Walking	NA	NA	Excellent	NA	Excellent	NA	Good	17	22	Lamoth et al., 2006a
BMo89	Movement	Variability	Lumbar sagittal angle (coefficient of variation)	Lumbar	d450 "Walking"	Walking	NA	NA	Excellent	NA	Excellent	NA	Good	22	34	Vogt et al., 2001
BMo90	Movement	Variability	Lumbar sagittal angle variability (coefficient of variation)	Lumbar	d450 "Walking"	Walking	NA	NA	Excellent	NA	Excellent	NA	Good	17	22	Lamoth et al., 2006a
BMo91	Movement	Variability	Lumbar transversal angle (coefficient of variation)	Lumbar	d450 "Walking"	Walking	NA	NA	Excellent	NA	Excellent	NA	Good	22	34	Vogt et al., 2001
BMo92	Movement	Variability	Lumbar transversal angle variability (coefficient of variation)	Lumbar	d450 "Walking"	Walking	NA	NA	Excellent	NA	Excellent	NA	Good	17	22	Lamoth et al., 2006a
BMo93	Movement	Variability	Lumbar transversal angle variability (ratio against control group)	Lumbar	d450 "Walking"	Walking	NA	NA	Excellent	NA	Moderate	NA	Moderate	17	22	Lamoth et al., 2006a
BMo94	Movement	Coordination	Lumbar/pelvis frontal plane relative phase (mean ratio against control group)	Lumbar/pelvis	d450 "Walking"	Walking	NA	NA	Good	NA	Moderate	NA	Moderate	29	34	Lamoth et al., 2006a; Lamoth et al., 2006b
BMo95	Movement	Coordination	Lumbar/pelvis frontal plane relative phase (mean)	Lumbar/pelvis	d450 "Walking"	Walking	NA	NA	Good	NA	Good	NA	Moderate	12	12	Lamoth et al., 2006b
BMo96	Movement	Coordination	Lumbar/pelvis transversal plane relative phase (mean ratio against control group)	Lumbar/pelvis	d450 "Walking"	Walking	NA	NA	Good	NA	Moderate	NA	Moderate	17	22	Lamoth et al., 2006a
BMo97	Movement	Coordination	Lumbar/pelvis transversal plane relative phase (mean)	Lumbar/pelvis	d450 "Walking"	Walking	NA	NA	Good	NA	Moderate	NA	Moderate	17	22	Lamoth et al., 2006a
BMo98	Movement	Spatial/intensity	Lumbopelvic frontal angle (rom)	Lumbar/pelvis	d450 "Walking"	Walking	NA	NA	Excellent	NA	Moderate	NA	Moderate	11	10	Christe et al., 2017
BMo99	Movement	Variability	Pelvis frontal angle (coefficient of variation)	Pelvis	d450 "Walking"	Walking	NA	NA	Excellent	NA	Excellent	NA	Good	22	34	Vogt et al., 2001
BMo100	Movement	Variability	Pelvis frontal angle variability (coefficient of variation)	Lumbar	d450 "Walking"	Walking	NA	NA	Excellent	NA	Excellent	NA	Good	17	22	Lamoth et al., 2006a
BMo101	Movement	Variability	Pelvis sagittal angle (coefficient of variation)	Pelvis	d450 "Walking"	Walking	NA	NA	Excellent	NA	Excellent	NA	Good	22	34	Vogt et al., 2001
BMo102	Movement	Variability	Pelvis sagittal angle variability (coefficient of variation)	Lumbar	d450 "Walking"	Walking	NA	NA	Excellent	NA	Excellent	NA	Good	17	22	Lamoth et al., 2006a
BMo103	Movement	Variability	Pelvis transversal angle (coefficient of variation)	Pelvis	d450 "Walking"	Walking	NA	NA	Excellent	NA	Excellent	NA	Good	22	34	Vogt et al., 2001
BMo104	Movement	Variability	Pelvis transversal angle variability (coefficient of variation)	Lumbar	d450 "Walking"	Walking	NA	NA	Excellent	NA	Excellent	NA	Good	17	22	Lamoth et al., 2006a
BMo105	Movement	Coordination	Pelvis/thigh sagittal deviation phase during stance (mean)	Pelvis/leg	d450 "Walking"	Walking	NA	NA	Good	NA	Moderate	NA	Moderate	10	10	Ebrahimi et al., 2017
BMo106	Movement	Coordination	Pelvis/thigh sagittal deviation phase during swing (mean)	Pelvis/leg	d450 "Walking"	Walking	NA	NA	Good	NA	Moderate	NA	Moderate	10	10	Ebrahimi et al., 2017
BMo107	Movement	Coordination	Shank/foot sagittal relative phase during swing (mean)	Leg	d450 "Walking"	Walking	NA	NA	Moderate	NA	Moderate	NA	Moderate	10	10	Ebrahimi et al., 2017
BMo108	Movement	Spatial/intensity	Thoracolumbar transversal angle (max)	Thorax/lumbar	d450 "Walking"	Walking	NA	NA	Excellent	NA	Moderate	NA	Moderate	11	10	Christe et al., 2017
BMo109	Movement	Variability	Thorax frontal angle variability (ratio against control group)	Thorax	d450 "Walking"	Walking	NA	NA	Excellent	NA	Good	NA	Moderate	17	22	Lamoth et al., 2006a
BMo110	Movement	Variability	Thorax transversal angle variability (ratio against control group)	Thorax	d450 "Walking"	Walking	NA	NA	Excellent	NA	Moderate	NA	Moderate	17	22	Lamoth et al., 2006a
BMo111	Movement	Coordination	Thorax/pelvis frontal plane coherence statistics (mean)	Thorax/pelvis	d450 "Walking"	Walking	NA	NA	Good	NA	Moderate	NA	Moderate	17	22	Lamoth et al., 2006a
BMo112	Movement	Coordination	Thorax/pelvis sagittal deviation phase during stance (mean)	Thorax/pelvis	d450 "Walking"	Walking	NA	NA	Good	NA	Moderate	NA	Moderate	10	10	Ebrahimi et al., 2017
BMo113	Movement	Coordination	Thorax/pelvis sagittal deviation phase during swing (mean)	Thorax/pelvis	d450 "Walking"	Walking	NA	NA	Good	NA	Good	NA	Moderate	10	10	Ebrahimi et al., 2017
BMo114	Movement	Coordination	Thorax/pelvis sagittal relative phase during stance (mean)	Thorax/pelvis	d450 "Walking"	Walking	NA	NA	Good	NA	Moderate	NA	Moderate	10	10	Ebrahimi et al., 2017
BMo115	Movement	Coordination	Thorax/pelvis sagittal relative phase during swing (mean)	Thorax/pelvis	d450 "Walking"	Walking	NA	NA	Good	NA	Good	NA	Moderate	10	10	Ebrahimi et al., 2017
BMo116	Movement	Coordination	Thorax/pelvis transversal plane relative phase (mean ratio against control group)	Thorax/pelvis	d450 "Walking"	Walking	NA	NA	Good	NA	Good	NA	Moderate	17	22	Lamoth et al., 2006a
BMo117	Movement	Coordination	Thorax/pelvis transversal plane relative phase (mean)	Thorax/pelvis	d450 "Walking"	Walking	NA	NA	Good	NA	Moderate	NA	Moderate	29	34	Lamoth et al., 2006a; Lamoth et al., 2006b
BMo118	Movement	Coordination	Thorax/shank sagittal relative phase during swing (mean)	Thorax/leg	d450 "Walking"	Walking	NA	NA	Moderate	NA	Moderate	NA	Moderate	10	10	Ebrahimi et al., 2017
BMo119	Movement	Variability	Pelvis frontal angle (std)	Pelvis	d740 "Muscle endurance functions"	Isometric trunk sagittal bending	NA	NA	Good	NA	Moderate	NA	Good	25	18	Ringheim et al., 2019
BMo120	Movement	Variability	Thorax frontal angle (std)	Thorax	d740 "Muscle endurance functions"	Isometric trunk sagittal bending	NA	NA	Good	NA	Good	NA	Good	25	18	Ringheim et al., 2019
BMo121	Movement	Variability	Thorax sagittal angle (std)	Thorax	d740 "Muscle endurance functions"	Isometric trunk sagittal bending	NA	NA	Good	NA	Moderate	NA	Good	25	18	Ringheim et al., 2019
BMu1	Muscular activity	Spatial/intensity	Erector spinae (longissimus) EMG signal difference between max flexion / min signal	Lumbar	d410 "Changing basic body position"	Trunk sagittal bending	NA	NA	Good	NA	Excellent	NA	Good	40	40	Ahern et al., 1988
BMu2	Muscular activity	Spatial/intensity	Rectus abdominis EMG signal (max)	Abdomen	d410 "Changing basic body position"	Asymmetrical tonic neck reflex	NA	NA	Good	NA	Excellent	NA	Good	9	11	Parfrey et al., 2014
BMu3	Muscular activity	Coordination	Internal oblique / rectus abdominis ratio of EMG signal (max)	Abdomen	d410 "Changing basic body position"	Asymmetrical tonic neck reflex	NA	NA	Good	NA	Good	NA	Good	9	11	Parfrey et al., 2014
BMu4	Muscular activity	Coordination	Internal oblique / rectus abdominis ratio of EMG signal (max)	Abdomen	d410 "Changing basic body position"	Cervical extension	NA	NA	Good	NA	Good	NA	Good	9	11	Parfrey et al., 2014
BMu5	Muscular activity	Spatial/intensity	Rectus abdominis EMG signal (max)	Abdomen	d410 "Changing basic body position"	Cervical rotation	NA	NA	Good	NA	Moderate	NA	Good	9	11	Parfrey et al., 2014
BMu6	Muscular activity	Spatial/intensity	Rectus abdominis EMG signal (max)	Abdomen	d410 "Changing basic body position"	Cervical flexion	NA	NA	Good	NA	Moderate	NA	Good	9	11	Parfrey et al., 2014
BMu7	Muscular activity	Coordination	Internal oblique / rectus abdominis ratio of EMG signal (max)	Abdomen	d410 "Changing basic body position"	Cervical rotation	NA	NA	Good	NA	Good	NA	Good	9	11	Parfrey et al., 2014
BMu8	Muscular activity	Spatial/intensity	Erector spinae (longissimus) EMG signal (max)	Lumbar	d410 "Changing basic body position"	Hip extension	NA	NA	Excellent	NA	Moderate	NA	Good	35	35	Kim et al., 2014a; Kim et al., 2014b
BMu9	Muscular activity	Spatial/intensity	Gluteus maximus EMG signal (max)	Pelvis	d410 "Changing basic body position"	Hip extension	NA	NA	Excellent	NA	Moderate	NA	Good	35	35	Kim et al., 2014a; Kim et al., 2014b
BMu10	Muscular activity	Spatial/intensity	Latissimus dorsi EMG signal (max)	Thorax	d410 "Changing basic body position"	Hip extension	NA	NA	Excellent	NA	Moderate	NA	Poor	35	35	Kim et al., 2014a; Kim et al., 2014b
BMu11	Muscular activity	Temporal	Gluteus maximus (contralateral) activation onset latency	Leg	d410 "Changing basic body position"	Hip extension	NA	NA	Excellent	NA	Excellent	NA	Good	20	20	Suehiro et al., 2015
BMu12	Muscular activity	Temporal	Erector spinae (longissimus) activation onset latency	Lumbar	d410 "Changing basic body position"	Hip extension	NA	NA	Excellent	NA	Excellent	NA	Good	20	20	Suehiro et al., 2015
BMu13	Muscular activity	Spatial/intensity	Rectus abdominis EMG signal (PCA weight)	Abdomen	d410 "Changing basic body position"	Hip flexion	NA	NA	Moderate	NA	Good	NA	Moderate	24	14	Hubley and Vezina, 2002
BMu14	Muscular activity	Spatial/intensity	External oblique EMG signal (PCA weight)	Abdomen	d410 "Changing basic body position"	Hip flexion	NA	NA	Moderate	NA	Good	NA	Moderate	24	14	Hubley and Vezina, 2002
BMu15	Muscular activity	Spatial/intensity	Erector spinae (longissimus) EMG signal (mean)	Lumbar	d410 "Changing basic body position"	Trunk sagittal bending	NA	NA	Good	NA	Good	NA	Good	142	403	Ahern et al., 1988; Neblett et al., 2014; Humphrey et al., 2005
BMu16	Muscular activity	Spatial/intensity	Erector spinae (longissimus) EMG signal (max)	Lumbar	d410 "Changing basic body position"	Trunk sagittal bending	NA	NA	Good	NA	Moderate	NA	Moderate	72	145	Humphrey et al., 2005
BMu17	Muscular activity	Spatial/intensity	External oblique EMG signal (max)	Abdomen	d410 "Changing basic body position"	Single leg raise	NA	NA	Excellent	NA	Moderate	NA	Good	30	30	Ohe et al., 2015
BMu18	Muscular activity	Spatial/intensity	Gluteus maximus EMG signal (max)	Pelvis	d410 "Changing basic body position"	Squat to stand	NA	NA	Good	NA	Moderate	NA	Poor	8	8	Lui et al., 2018
BMu19	Muscular activity	Spatial/intensity	Erector spinae (longissimus) EMG signal (max)	Lumbar	d410 "Changing basic body position"	Stairs up	NA	NA	Excellent	NA	Excellent	NA	Good	40	40	Lima et al., 2018
BMu20	Muscular activity	Spatial/intensity	Erector spinae (iliocostalis) EMG signal (max)	Lumbar	d410 "Changing basic body position"	Stairs up	NA	NA	Excellent	NA	Good	NA	Good	40	40	Lima et al., 2018
BMu21	Muscular activity	Spatial/intensity	Multifidus EMG signal (max)	Lumbar	d410 "Changing basic body position"	Stairs up	NA	NA	Excellent	NA	Moderate	NA	Good	40	40	Lima et al., 2018
BMu22	Muscular activity	Spatial/intensity	Erector spinae (longissimus) EMG signal (max)	Lumbar	d410 "Changing basic body position"	Stand to sit	NA	NA	Excellent	NA	Excellent	NA	Good	40	40	Lima et al., 2018
BMu23	Muscular activity	Spatial/intensity	Erector spinae (iliocostalis) EMG signal (max)	Lumbar	d410 "Changing basic body position"	Stand to sit	NA	NA	Excellent	NA	Moderate	NA	Good	40	40	Lima et al., 2018
BMu24	Muscular activity	Spatial/intensity	Multifidus EMG signal (max)	Lumbar	d410 "Changing basic body position"	Stand to sit	NA	NA	Excellent	NA	Moderate	NA	Good	40	40	Lima et al., 2018
BMu25	Muscular activity	Spatial/intensity	Vastus lateralis EMG signal (max)	Leg	d410 "Changing basic body position"	Stand to squat	NA	NA	Moderate	NA	Good	NA	Poor	8	8	Lui et al., 2018
BMu26	Muscular activity	Spatial/intensity	Gluteus medius EMG signal (max)	Pelvis	d410 "Changing basic body position"	Transition from two-legged to one-legged standing	NA	NA	Excellent	NA	Moderate	NA	Poor	22	21	Penney et al., 2014
BMu27	Muscular activity	Spatial/intensity	Gluteus medius EMG signal (int)	Pelvis	d410 "Changing basic body position"	Transition from two-legged to one-legged standing	NA	NA	Excellent	NA	Moderate	NA	Poor	22	21	Penney et al., 2014
BMu28	Muscular activity	Frequential	Internal oblique EMG signal median frequency (mean)	Abdomen	d410 "Changing basic body position"	Trunk sagittal bending	NA	NA	Good	NA	Excellent	NA	Good	83	88	Du et al., 2018
BMu29	Muscular activity	Frequential	Multifidus EMG signal median frequency (mean)	Lumbar	d410 "Changing basic body position"	Trunk sagittal bending	NA	NA	Good	NA	Moderate	NA	Good	83	88	Du et al., 2018
BMu30	Muscular activity	Variability	Internal oblique EMG signal sample entropy	Abdomen	d410 "Changing basic body position"	Trunk sagittal bending	NA	NA	Moderate	NA	Good	NA	Good	83	88	Du et al., 2018
BMu31	Muscular activity	Spatial/intensity	Lumbar muscles high activity area	Lumbar	d410 "Changing basic body position"	Trunk sagittal bending	NA	NA	Good	NA	Moderate	NA	Moderate	20	15	Hu et al., 2010
BMu32	Muscular activity	Spatial/intensity	Lumbar muscles high activity area width/height ratio	Lumbar	d410 "Changing basic body position"	Trunk sagittal bending	NA	NA	Good	NA	Moderate	NA	Moderate	20	15	Hu et al., 2010
BMu33	Muscular activity	Spatial/intensity	Internal oblique EMG signal (mean)	Lumbar	d410 "Changing basic body position"	Trunk lateral bending	NA	NA	Good	NA	Moderate	NA	Good	83	88	Du et al., 2018
BMu34	Muscular activity	Spatial/intensity	Multifidus EMG signal (mean)	Lumbar	d410 "Changing basic body position"	Trunk lateral bending	NA	NA	Good	NA	Moderate	NA	Good	83	88	Du et al., 2018
BMu35	Muscular activity	Spatial/intensity	Erector spinae (longissimus) EMG signal (max) flexion / extension ratio	Lumbar	d410 "Changing basic body position"	Trunk sagittal bending	Poor / NA	NA	Good	NA	Good	NA	Good	60	248	Ambroz et al., 2000; Neblett et al., 2014
BMu36	Muscular activity	Spatial/intensity	Multifidus EMG signal (mean)	Lumbar	d410 "Changing basic body position"	Trunk sagittal bending	NA	NA	Good	NA	Good	NA	Good	117	121	Dankaerts et al., 2009; Du et al., 2018
BMu37	Muscular activity	Frequential	External oblique EMG signal power frequency (mean)	Abdomen	d410 "Changing basic body position"	Trunk sagittal bending	NA	NA	Good	NA	Good	NA	Good	83	88	Du et al., 2018
BMu38	Muscular activity	Frequential	Multifidus EMG signal power frequency (mean)	Lumbar	d410 "Changing basic body position"	Trunk sagittal bending	NA	NA	Good	NA	Good	NA	Good	83	88	Du et al., 2018
BMu39	Muscular activity	Frequential	Internal oblique EMG signal power frequency (mean)	Abdomen	d410 "Changing basic body position"	Trunk sagittal bending	NA	NA	Good	NA	Moderate	NA	Good	83	88	Du et al., 2018
BMu40	Muscular activity	Frequential	External oblique EMG signal median frequency (mean)	Abdomen	d410 "Changing basic body position"	Trunk sagittal bending	NA	NA	Good	NA	Excellent	NA	Good	83	88	Du et al., 2018
BMu41	Muscular activity	Variability	External oblique EMG signal sample entropy	Abdomen	d410 "Changing basic body position"	Trunk sagittal bending	NA	NA	Moderate	NA	Good	NA	Good	83	88	Du et al., 2018
BMu42	Muscular activity	Spatial/intensity	Erector spinae (longissimus) EMG signal (max) flexion / maximal flexion ratio	Lumbar	d410 "Changing basic body position"	Trunk sagittal bending	NA / Excellent	NA	Good	NA	Good	NA	Good	50	288	Neblett et al., 2014; Watson et al., 1997
BMu43	Muscular activity	Spatial/intensity	Erector spinae (longissimus) EMG signal (max) initial standing / maximal flexion ratio	Lumbar	d410 "Changing basic body position"	Trunk sagittal bending	NA	NA	Good	NA	Good	NA	Good	30	218	Neblett et al., 2014
BMu44	Muscular activity	Spatial/intensity	Erector spinae (longissimus) EMG signal (max) extension / maximal flexion ratio	Lumbar	d410 "Changing basic body position"	Trunk sagittal bending	NA	NA	Good	NA	Good	NA	Good	30	218	Neblett et al., 2014
BMu45	Muscular activity	Spatial/intensity	Multifidus EMG signal (max)	Lumbar	d410 "Changing basic body position"	Trunk sagittal bending	NA	NA	Good	NA	Excellent	NA	Moderate	35	90	Sheeran et al., 2012
BMu46	Muscular activity	Spatial/intensity	Erector spinae (iliocostalis) EMG signal (max)	Lumbar	d410 "Changing basic body position"	Trunk sagittal bending	NA	NA	Good	NA	Moderate	NA	Moderate	35	90	Sheeran et al., 2012
BMu47	Muscular activity	Spatial/intensity	External oblique EMG signal (max)	Abdomen	d410 "Changing basic body position"	Trunk sagittal bending	NA	NA	Good	NA	Good	NA	Moderate	35	90	Sheeran et al., 2012
BMu48	Muscular activity	Spatial/intensity	Internal oblique EMG signal (max)	Abdomen	d410 "Changing basic body position"	Trunk sagittal bending	NA	NA	Good	NA	Excellent	NA	Moderate	35	90	Sheeran et al., 2012
BMu49	Muscular activity	Coordination	Erector spinae (longissimus), multifidus / rectus abdominis, internal oblique, external oblique ratio of EMG signals (mean)	Abdomen/lumbar	d410 "Changing basic body position"	Trunk sagittal bending	NA	NA	Good	NA	Good	NA	Moderate	16	16	Van Dieen et al., 2003
BMu50	Muscular activity	Coordination	Erector spinae (longissimus) EMG signals (mean) lumbar / thorax ratio	Lumbar	d410 "Changing basic body position"	Trunk sagittal bending	NA	NA	Good	NA	Good	NA	Moderate	16	16	Van Dieen et al., 2003
BMu51	Muscular activity	Frequential	Multifidus EMG signal power frequency (ipsilateral mean)	Lumbar	d410 "Changing basic body position"	Trunk lateral bending	NA	NA	Good	NA	Moderate	NA	Good	83	88	Du et al., 2018
BMu52	Muscular activity	Frequential	External oblique EMG signal power frequency (ipsilateral mean)	Abdomen	d410 "Changing basic body position"	Trunk lateral bending	NA	NA	Good	NA	Excellent	NA	Good	83	88	Du et al., 2018
BMu53	Muscular activity	Frequential	Multifidus EMG signal median frequency (ipsilateral mean)	Lumbar	d410 "Changing basic body position"	Trunk lateral bending	NA	NA	Good	NA	Excellent	NA	Good	83	88	Du et al., 2018
BMu54	Muscular activity	Frequential	Internal oblique EMG signal median frequency (ipsilateral mean)	Abdomen	d410 "Changing basic body position"	Trunk lateral bending	NA	NA	Good	NA	Excellent	NA	Good	83	88	Du et al., 2018
BMu55	Muscular activity	Variability	Internal oblique EMG signal sample entropy (ipsilateral)	Abdomen	d410 "Changing basic body position"	Trunk lateral bending	NA	NA	Moderate	NA	Good	NA	Good	83	88	Du et al., 2018
BMu56	Muscular activity	Frequential	Erector spinae (longissimus) EMG signal power frequency (mean)	Lumbar	d410 "Changing basic body position"	Trunk sagittal bending	NA	NA	Excellent	NA	Moderate	NA	Good	17	19	Falla et al., 2014
BMu57	Muscular activity	Frequential	Erector spinae (longissimus) EMG signal spectrum halfwidth	Lumbar	d410 "Changing basic body position"	Trunk sagittal bending	NA	NA	Good	NA	Moderate	NA	Moderate	72	145	Humphrey et al., 2005
BMu58	Muscular activity	Frequential	Erector spinae (longissimus) EMG signal median frequency (initial)	Lumbar	d410 "Changing basic body position"	Trunk sagittal bending	NA	NA	Good	NA	Moderate	NA	Moderate	72	145	Humphrey et al., 2005
BMu59	Muscular activity	Frequential	Erector spinae (longissimus) EMG signal median frequency (slope)	Lumbar	d410 "Changing basic body position"	Trunk sagittal bending	NA	NA	Good	NA	Moderate	NA	Moderate	72	145	Humphrey et al., 2005
BMu60	Muscular activity	Spatial/intensity	Rectus abdominis EMG signal (max)	Abdomen	d415 "Maintaining a body position"	Crook lying	NA	NA	Good	NA	Excellent	NA	Good	9	11	Parfrey et al., 2014
BMu61	Muscular activity	Coordination	Internal oblique / rectus abdominis ratio of EMG signal (max)	Abdomen	d415 "Maintaining a body position"	Crook lying	NA	NA	Good	NA	Good	NA	Good	9	11	Parfrey et al., 2014
BMu62	Muscular activity	Spatial/intensity	Erector spinae (longissimus) EMG signal (mean)	Lumbar	d415 "Maintaining a body position"	Lying	NA	NA	Good	NA	Moderate	NA	Good	11	11	Healey et al., 2005
BMu63	Muscular activity	Coordination	Rectus abdominis / multifidus ratio of co-activation	Abdomen/lumbar	d415 "Maintaining a body position"	One-legged standing	NA	NA	Excellent	NA	Good	NA	Good	10	10	da Silva et al., 2019
BMu64	Muscular activity	Spatial/intensity	Erector spinae (iliocostalis) EMG signal (max)	Lumbar	d415 "Maintaining a body position"	One-legged standing	NA	NA	Excellent	NA	Good	NA	Good	10	10	da Silva et al., 2019
BMu65	Muscular activity	Spatial/intensity	Multifidus EMG signal (max)	Lumbar	d415 "Maintaining a body position"	One-legged standing	NA	NA	Excellent	NA	Good	NA	Good	10	10	da Silva et al., 2019
BMu66	Muscular activity	Spatial/intensity	Erector spinae (longissimus) EMG signal (mean)	Lumbar	d415 "Maintaining a body position"	Sitting	NA	NA	Good	NA	Moderate	NA	Good	34	33	Dankaerts et al., 2006a
BMu67	Muscular activity	Spatial/intensity	Erector spinae (iliocostalis) EMG signal (mean)	Lumbar	d415 "Maintaining a body position"	Sitting	NA	NA	Good	NA	Good	NA	Good	34	33	Dankaerts et al., 2006a
BMu68	Muscular activity	Spatial/intensity	Multifidus EMG signal (mean)	Lumbar	d415 "Maintaining a body position"	Sitting	NA	NA	Good	NA	Moderate	NA	Good	45	44	Dankaerts et al., 2006a; Healey et al., 2005
BMu69	Muscular activity	Spatial/intensity	Erector spinae (longissimus) EMG signal (max)	Lumbar	d415 "Maintaining a body position"	Two-legged standing	Poor / NA	NA	Excellent	NA	Excellent	NA	Good	91	94	Ambroz et al., 2000; Jacobs et al., 2011; Lima et al., 2018
BMu70	Muscular activity	Spatial/intensity	Gastrocnemius lateralis EMG signal (int)	Leg	d415 "Maintaining a body position"	Two-legged standing	NA	NA	Excellent	NA	Moderate	NA	Moderate	25	25	Hemmati et al., 2018
BMu71	Muscular activity	Spatial/intensity	External oblique EMG signal (max)	Abdomen	d415 "Maintaining a body position"	Two-legged standing	NA	NA	Excellent	NA	Good	NA	Moderate	21	24	Jacobs et al., 2011
BMu72	Muscular activity	Spatial/intensity	Internal oblique EMG signal (max)	Abdomen	d415 "Maintaining a body position"	Two-legged standing	NA	NA	Excellent	NA	Good	NA	Moderate	21	24	Jacobs et al., 2011
BMu73	Muscular activity	Spatial/intensity	Rectus abdominis EMG signal (max)	Abdomen	d415 "Maintaining a body position"	Two-legged standing	NA	NA	Excellent	NA	Good	NA	Moderate	21	24	Jacobs et al., 2011
BMu74	Muscular activity	Spatial/intensity	Tibialis anterior EMG signal (max)	Leg	d415 "Maintaining a body position"	Two-legged standing	NA	NA	Good	NA	Good	NA	Moderate	21	24	Jacobs et al., 2011
BMu75	Muscular activity	Spatial/intensity	Gastrocnemius medialis EMG signal (max)	Leg	d415 "Maintaining a body position"	Two-legged standing	NA	NA	Good	NA	Good	NA	Moderate	21	24	Jacobs et al., 2011
BMu76	Muscular activity	Temporal	Erector spinae (longissimus) activation onset latency	Lumbar	d415 "Maintaining a body position"	Two-legged standing	NA	NA	Good	NA	Moderate	NA	Good	13	13	Jacobs et al., 2016
BMu77	Muscular activity	Temporal	Rectus abdominis activation onset latency	Abdomen	d415 "Maintaining a body position"	Two-legged standing	Good / Good	NA	Good	NA	Good	NA	Good	60	60	Jacobs et al., 2016; Liebetrau et al., 2013; Mehta et al., 2000
BMu78	Muscular activity	Temporal	External oblique activation onset latency	Abdomen	d415 "Maintaining a body position"	Two-legged standing	Good / Good	NA	Good	NA	Good	NA	Good	43	43	Jacobs et al., 2016; Mehta et al., 2000
BMu79	Muscular activity	Spatial/intensity	Biceps brachii EMG signal (max)	Arm	d415 "Maintaining a body position"	Two-legged standing	NA	NA	Moderate	NA	Moderate	NA	Good	22	29	Leinonen et al., 2007
BMu80	Muscular activity	Temporal	Internal oblique activation onset latency	Abdomen	d415 "Maintaining a body position"	Two-legged standing	Good / Good	NA	Excellent	NA	Good	NA	Good	60	59	Liebetrau et al., 2013; Mehta et al., 2000; Osuka et al., 2019
BMu81	Muscular activity	Spatial/intensity	Erector spinae (iliocostalis) EMG signal (max)	Lumbar	d415 "Maintaining a body position"	Two-legged standing	NA	NA	Excellent	NA	Good	NA	Good	40	40	Lima et al., 2018
BMu82	Muscular activity	Spatial/intensity	Multifidus EMG signal (max)	Lumbar	d415 "Maintaining a body position"	Two-legged standing	NA	NA	Excellent	NA	Good	NA	Good	40	40	Lima et al., 2018
BMu83	Muscular activity	Temporal	Internal oblique / multifidus cocontraction duration	Abdomen/lumbar	d415 "Maintaining a body position"	Two-legged standing	Good / Good	NA	Excellent	NA	Moderate	NA	Good	30	30	Mehta et al., 2000
BMu84	Muscular activity	Temporal	Internal oblique activation burst duration	Abdomen	d415 "Maintaining a body position"	Two-legged standing	Good / Good	NA	Excellent	NA	Good	NA	Good	30	30	Mehta et al., 2000
BMu85	Muscular activity	Temporal	Transversus abdominis activation burst duration	Abdomen	d415 "Maintaining a body position"	Two-legged standing	Good / Good	NA	Excellent	NA	Good	NA	Good	30	30	Mehta et al., 2000
BMu86	Muscular activity	Temporal	External oblique activation burst duration	Abdomen	d415 "Maintaining a body position"	Two-legged standing	Good / Good	NA	Excellent	NA	Good	NA	Good	30	30	Mehta et al., 2000
BMu87	Muscular activity	Temporal	Rectus abdominis activation burst duration	Abdomen	d415 "Maintaining a body position"	Two-legged standing	Good / Good	NA	Excellent	NA	Good	NA	Good	30	30	Mehta et al., 2000
BMu88	Muscular activity	Temporal	Multifidus activation burst duration	Lumbar	d415 "Maintaining a body position"	Two-legged standing	Good / Good	NA	Excellent	NA	Moderate	NA	Good	30	30	Mehta et al., 2000
BMu89	Muscular activity	Temporal	Transversus abdominis activation onset latency	Abdomen	d415 "Maintaining a body position"	Two-legged standing	Good / Good	NA	Excellent	NA	Good	NA	Good	30	30	Mehta et al., 2000
BMu90	Muscular activity	Temporal	Multifidus activation onset latency	Lumbar	d415 "Maintaining a body position"	Two-legged standing	Good / Good	NA	Excellent	NA	Excellent	NA	Good	30	30	Mehta et al., 2000
BMu91	Muscular activity	Spatial/intensity	Erector spinae (longissimus) EMG signal (mean)	Lumbar	d415 "Maintaining a body position"	Two-legged standing	NA	NA	Good	NA	Good	NA	Good	30	218	Neblett et al., 2014
BMu92	Muscular activity	Spatial/intensity	Rectus abdominis preprogrammed reaction amplitude	Abdomen	d415 "Maintaining a body position"	Two-legged standing	NA	Excellent / Excellent	Good	NA	Moderate	NA	Moderate	25	25	Ramprasad et al., 2010
BMu93	Muscular activity	Spatial/intensity	Erector spinae (longissimus) preprogrammed reaction amplitude	Lumbar	d415 "Maintaining a body position"	Two-legged standing	NA	Excellent / Excellent	Good	NA	Moderate	NA	Moderate	25	25	Ramprasad et al., 2010
BMu94	Muscular activity	Spatial/intensity	Multifidus EMG signal (mean) supported/unsupported ratio	Lumbar	d415 "Maintaining a body position"	Sitting	NA	NA	Good	NA	Good	NA	Good	68	36	Dankaerts et al., 2006a; Dankaerts et al., 2009
BMu95	Muscular activity	Spatial/intensity	Erector spinae (iliocostalis) EMG signal (mean) supported/unsupported ratio	Lumbar	d415 "Maintaining a body position"	Sitting	NA	NA	Good	NA	Excellent	NA	Good	34	33	Dankaerts et al., 2006a
BMu96	Muscular activity	Spatial/intensity	Erector spinae (longissimus) EMG signal (max)	Lumbar	d430 "Lifting and carrying objects"	Trunk sagittal bending	NA	NA	Excellent	NA	Good	NA	Good	93	91	Courbalay et al., 2017; Falla et al., 2014; Larivière et al., 2002; Lima et al., 2018
BMu97	Muscular activity	Spatial/intensity	Erector spinae (iliocostalis) EMG signal (max)	Lumbar	d430 "Lifting and carrying objects"	Trunk sagittal bending	NA	NA	Excellent	NA	Excellent	NA	Good	40	40	Lima et al., 2018
BMu98	Muscular activity	Spatial/intensity	Multifidus EMG signal (max)	Lumbar	d430 "Lifting and carrying objects"	Trunk sagittal bending	NA	NA	Excellent	NA	Moderate	NA	Good	40	40	Lima et al., 2018
BMu99	Muscular activity	Spatial/intensity	Vastus lateralis EMG signal (max)	Leg	d430 "Lifting and carrying objects"	Trunk sagittal bending	NA	NA	Good	NA	Moderate	NA	Moderate	18	17	Courbalay et al., 2017
BMu100	Muscular activity	Spatial/intensity	Erector spinae (iliocostalis) EMG signal (mean)	Abdomen	d450 "Walking"	Walking	NA	NA	Moderate	NA	Moderate	NA	Moderate	31	31	Ansari et al., 2018; Arendt-Nielsen et al., 1995
BMu101	Muscular activity	Spatial/intensity	Multifidus EMG signal (mean)	Abdomen	d450 "Walking"	Walking	NA	NA	Moderate	NA	Moderate	NA	Moderate	31	31	Ansari et al., 2018; Arendt-Nielsen et al., 1995
BMu102	Muscular activity	Spatial/intensity	Erector spinae (iliocostalis) EMG signal (mean) during contralateral swing	Abdomen	d450 "Walking"	Walking	NA	NA	Good	NA	Moderate	NA	Good	10	10	Arendt-Nielsen et al., 1995
BMu103	Muscular activity	Spatial/intensity	Multifidus EMG signal (mean) during contralateral swing	Abdomen	d450 "Walking"	Walking	NA	NA	Good	NA	Moderate	NA	Good	10	10	Arendt-Nielsen et al., 1995
BMu104	Muscular activity	Spatial/intensity	Erector spinae (longissimus) EMG signal (mean) during contralateral swing	Abdomen	d450 "Walking"	Walking	NA	NA	Good	NA	Moderate	NA	Good	10	10	Arendt-Nielsen et al., 1995
BMu105	Muscular activity	Spatial/intensity	Erector spinae (iliocostalis) EMG signal (mean) during ipsilateral swing	Abdomen	d450 "Walking"	Walking	NA	NA	Good	NA	Moderate	NA	Good	10	10	Arendt-Nielsen et al., 1995
BMu106	Muscular activity	Spatial/intensity	Multifidus EMG signal (mean) during ipsilateral swing	Abdomen	d450 "Walking"	Walking	NA	NA	Good	NA	Moderate	NA	Good	10	10	Arendt-Nielsen et al., 1995
BMu107	Muscular activity	Spatial/intensity	Erector spinae (longissimus) EMG signal (mean) during ipsilateral swing	Abdomen	d450 "Walking"	Walking	NA	NA	Good	NA	Moderate	NA	Good	10	10	Arendt-Nielsen et al., 1995
BMu108	Muscular activity	Spatial/intensity	Erector spinae (longissimus) EMG signal (mean)	Abdomen	d450 "Walking"	Walking	NA	NA	Good	NA	Moderate	NA	Good	10	10	Arendt-Nielsen et al., 1995
BMu109	Muscular activity	Spatial/intensity	Erector spinae (longissimus) EMG signal (max)	Abdomen	d450 "Walking"	Walking	NA	NA	Excellent	NA	Good	NA	Good	29	34	Lamoth et al., 2006a; Lamoth et al., 2006b
BMu110	Muscular activity	Spatial/intensity	Rectus abdominis EMG signal (max)	Abdomen	d450 "Walking"	Walking	NA	NA	Excellent	NA	Moderate	NA	Good	15	30	Pakzad et al., 2016
BMu111	Muscular activity	Spatial/intensity	External oblique EMG signal (max)	Abdomen	d450 "Walking"	Walking	NA	NA	Excellent	NA	Moderate	NA	Good	15	30	Pakzad et al., 2016
BMu112	Muscular activity	Spatial/intensity	Erector spinae (iliocostalis) EMG signal (max)	Abdomen	d450 "Walking"	Walking	NA	NA	Excellent	NA	Moderate	NA	Good	15	30	Pakzad et al., 2016
BMu113	Muscular activity	Spatial/intensity	Multifidus EMG signal (max)	Abdomen	d450 "Walking"	Walking	NA	NA	Excellent	NA	Moderate	NA	Good	15	30	Pakzad et al., 2016
BMu114	Muscular activity	Spatial/intensity	Erector spinae (longissimus) EMG signal (mean) during first double support	Abdomen	d450 "Walking"	Walking	NA	NA	Moderate	NA	Good	NA	Good	33	63	Van der Hulst et al., 2010a
BMu115	Muscular activity	Spatial/intensity	Erector spinae (longissimus) EMG signal (mean) during cycle	Abdomen	d450 "Walking"	Walking	NA	NA	Moderate	NA	Good	NA	Good	33	63	Van der Hulst et al., 2010a
BMu116	Muscular activity	Spatial/intensity	Erector spinae (longissimus) EMG centroid displacement (max)	Lumbar	d740 "Muscle endurance functions"	Isometric trunk sagittal bending	NA	NA	Excellent	NA	Moderate	NA	Moderate	23	46	Abboud et al. 2014
BMu117	Muscular activity	Frequential	Erector spinae (longissimus) EMG signal median frequency (mean)	Lumbar	d740 "Muscle endurance functions"	Isometric trunk sagittal bending	NA	NA	Good	NA	Moderate	NA	Good	12	12	Pääsuke et al., 2002
BMu118	Muscular activity	Frequential	Erector spinae (longissimus) EMG signal median frequency (initial)	Lumbar	d740 "Muscle endurance functions"	Isometric trunk sagittal bending	NA	NA	Moderate	NA	Moderate	NA	Moderate	61	63	Ringheim et al., 2019; Suter & Lindsay, 2001; Suuden et al., 2014
BMu119	Muscular activity	Frequential	Erector spinae (longissimus) EMG signal median frequency (slope)	Lumbar	d740 "Muscle endurance functions"	Isometric trunk sagittal bending	NA	NA	Good	NA	Moderate	NA	Moderate	32	32	Pääsuke et al., 2002; Suuden et al., 2014
BMu120	Muscular activity	Spatial/intensity	Multifidus EMG signal (deep fibers mean)	Lumbar	d740 "Muscle endurance functions"	Isometric trunk sagittal bending	NA	NA	Good	NA	Excellent	NA	Poor	26	24	Zhang et al., 2018
BMu121	Muscular activity	Spatial/intensity	Multifidus EMG signal (deep fibers max)	Lumbar	d740 "Muscle endurance functions"	Isometric trunk sagittal bending	NA	NA	Good	NA	Good	NA	Poor	26	24	Zhang et al., 2018
BMu122	Muscular activity	Frequential	Multifidus EMG signal median frequency (deep fibers mean)	Lumbar	d740 "Muscle endurance functions"	Isometric trunk sagittal bending	NA	NA	Good	NA	Moderate	NA	Poor	26	24	Zhang et al., 2018
BMu123	Muscular activity	Frequential	Multifidus EMG signal power frequency (deep fibers mean)	Lumbar	d740 "Muscle endurance functions"	Isometric trunk sagittal bending	NA	NA	Good	NA	Moderate	NA	Poor	26	24	Zhang et al., 2018
BMu124	Muscular activity	Frequential	Multifidus EMG signal median frequency (deep fibers slope)	Lumbar	d740 "Muscle endurance functions"	Isometric trunk sagittal bending	NA	NA	Good	NA	Good	NA	Poor	40	38	Beneck et al., 2013; Zhang et al., 2018
BMu125	Muscular activity	Frequential	Multifidus EMG signal power frequency (deep fibers slope)	Lumbar	d740 "Muscle endurance functions"	Isometric trunk sagittal bending	NA	NA	Good	NA	Excellent	NA	Poor	26	24	Zhang et al., 2018
BMu126	Muscular activity	Coordination	Rectus abdominis / Erector spinae (longitissimus) (number of agonistic muscles that shut off)	Abdomen/lumbar	d740 "Muscle endurance functions"	Isometric trunk sagittal bending	NA	NA	Poor	NA	Good	NA	Moderate	17	17	Radebold et al., 2000
BMu127	Muscular activity	Coordination	Rectus abdominis / Erector spinae (longitissimus) (number of antagonistic muscles that switch on)	Abdomen/lumbar	d740 "Muscle endurance functions"	Isometric trunk sagittal bending	NA	NA	Poor	NA	Good	NA	Moderate	17	17	Radebold et al., 2000
BMu128	Muscular activity	Coordination	External-internal oblique / latissimus dorsi (number of antagonistic muscles that switch on)	Abdomen/lumbar	d740 "Muscle endurance functions"	Isometric trunk sagittal bending	NA	NA	Poor	NA	Good	NA	Moderate	17	17	Radebold et al., 2000
BMu129	Muscular activity	Temporal	Rectus abdominis / Erector spinae (longitissimus) shut-off time (mean)	Abdomen/lumbar	d740 "Muscle endurance functions"	Isometric trunk sagittal bending	NA	NA	Poor	NA	Moderate	NA	Moderate	31	33	Radebold et al., 2000; Radebold et al., 2001
BMu130	Muscular activity	Temporal	Rectus abdominis / Erector spinae (longitissimus) switch-on time (mean)	Abdomen/lumbar	d740 "Muscle endurance functions"	Isometric trunk sagittal bending	NA	NA	Poor	NA	Moderate	NA	Moderate	31	33	Radebold et al., 2000; Radebold et al., 2001
BMu131	Muscular activity	Spatial/intensity	Erector spinae (longissimus) EMG signal (initial)	Lumbar	d740 "Muscle endurance functions"	Isometric trunk sagittal bending	NA	NA	Good	NA	Good	NA	Good	25	18	Ringheim et al., 2019
BMu132	Muscular activity	Variability	Erector spinae (longissimus) EMG signal temporal coefficient of variation	Lumbar	d740 "Muscle endurance functions"	Isometric trunk sagittal bending	NA	NA	Good	NA	Moderate	NA	Good	25	18	Ringheim et al., 2019
BMu133	Muscular activity	Spatial/intensity	Rectus abdominis EMG signal (max)	Abdomen	d740 "Muscle endurance functions"	Isometric trunk sagittal bending	NA	NA	Good	NA	Good	NA	Good	14	14	Rossi et al., 2017
BMu134	Muscular activity	Spatial/intensity	Erector spinae (longissimus) EMG signal (max)	Lumbar	d740 "Muscle endurance functions"	Isometric trunk sagittal bending	NA	NA	Good	NA	Good	NA	Good	14	14	Rossi et al., 2017
BMu135	Muscular activity	Spatial/intensity	Rectus abdominis EMG signal (slope)	Abdomen	d740 "Muscle endurance functions"	Isometric trunk sagittal bending	NA	NA	Good	NA	Moderate	NA	Poor	14	14	Rossi et al., 2017
BMu136	Muscular activity	Spatial/intensity	Multifidus EMG signal (slope)	Lumbar	d740 "Muscle endurance functions"	Isometric trunk sagittal bending	NA	NA	Good	NA	Moderate	NA	Poor	14	14	Rossi et al., 2017
BMu137	Muscular activity	Spatial/intensity	Internal oblique EMG signal (max)	Abdomen	d740 "Muscle endurance functions"	Isometric trunk sagittal bending	NA	NA	Good	NA	Moderate	NA	Good	14	14	Rossi et al., 2017
BMu138	Muscular activity	Spatial/intensity	Multifidus EMG signal (max)	Lumbar	d740 "Muscle endurance functions"	Isometric trunk sagittal bending	NA	NA	Good	NA	Excellent	NA	Good	14	14	Rossi et al., 2017
BMu139	Muscular activity	Spatial/intensity	Internal oblique EMG signal (slope)	Abdomen	d740 "Muscle endurance functions"	Isometric trunk sagittal bending	NA	NA	Good	NA	Moderate	NA	Poor	14	14	Rossi et al., 2017
BMu140	Muscular activity	Coordination	External-internal oblique / latissimus dorsi (number of agonistic muscles that shut off)	Abdomen	d740 "Muscle endurance functions"	Isometric trunk lateral bending	NA	NA	Poor	NA	Good	NA	Moderate	17	17	Radebold et al., 2000
BMu141	Muscular activity	Temporal	External-internal oblique / latissimus dorsi shut-off time (mean)	Abdomen/lumbar	d740 "Muscle endurance functions"	Isometric trunk lateral bending	NA	NA	Poor	NA	Good	NA	Moderate	17	17	Radebold et al., 2000
BMu142	Muscular activity	Temporal	External-internal oblique / latissimus dorsi switch-on time (mean)	Abdomen/lumbar	d740 "Muscle endurance functions"	Isometric trunk lateral bending	NA	NA	Poor	NA	Moderate	NA	Moderate	31	33	Radebold et al., 2000; Radebold et al., 2001
BMu143	Muscular activity	Frequential	Gluteus maximus EMG signal median frequency (slope)	Pelvis	d740 "Muscle endurance functions"	Isometric trunk sagittal bending	NA	NA	Excellent	NA	Moderate	NA	Moderate	15	20	Kankaanpää et al., 1998
BMu144	Muscular activity	Spatial/intensity	Gluteus maximus EMG signal (max)	Pelvis	d740 "Muscle endurance functions"	Isometric trunk rotation	NA	NA	Excellent	NA	Moderate	NA	Poor	30	30	Pirouzo et al., 2006
BMu145	Muscular activity	Spatial/intensity	Biceps femoris EMG signal (max)	Leg	d740 "Muscle endurance functions"	Isometric trunk rotation	NA	NA	Excellent	NA	Moderate	NA	Poor	30	30	Pirouzo et al., 2006
BMu146	Muscular activity	Spatial/intensity	Erector spinae (longissimus) EMG signal (max)	Lumbar	d740 "Muscle endurance functions"	Isometric trunk rotation	NA	NA	Excellent	NA	Moderate	NA	Poor	30	30	Pirouzo et al., 2006
BMu147	Muscular activity	Temporal	Rectus abdominis activation burst duration	Abdomen	d740 "Muscle endurance functions"	Isometric trunk sagittal bending	NA	NA	Excellent	NA	Good	NA	Moderate	15	14	Descarreaux et al., 2007
BMu148	Muscular activity	Temporal	External oblique activation burst duration	Abdomen	d740 "Muscle endurance functions"	Isometric trunk sagittal bending	NA	NA	Excellent	NA	Moderate	NA	Moderate	15	14	Descarreaux et al., 2007
BMu149	Muscular activity	Temporal	Erector spinae (longissimus) activation burst duration	Lumbar	d740 "Muscle endurance functions"	Isometric trunk sagittal bending	NA	NA	Excellent	NA	Good	NA	Moderate	15	14	Descarreaux et al., 2007
BMu150	Muscular activity	Temporal	Multifidus activation burst duration	Lumbar	d740 "Muscle endurance functions"	Isometric trunk sagittal bending	NA	NA	Excellent	NA	Moderate	NA	Moderate	15	14	Descarreaux et al., 2007
